# Supplementary material for: Analysis of Global Gene Expression in Brachypodium distachyon Reveals Extensive Network Plasticity in Response to Abiotic Stress
Source: PLoS One. 2014 Jan 29;9(1):e87499. doi: 10.1371/journal.pone.0087499 (PMC3906199; doi:10.1371/journal.pone.0087499)
Supplement: File S1 — Gene membership lists for all 22 modules. (XLS) [file pone.0087499.s004.xls]

## Sheet: Module 01
Bradi1g00750
Bradi1g00830
Bradi1g00880
Bradi1g01170
Bradi1g01600
Bradi1g01710
Bradi1g02030
Bradi1g02150
Bradi1g02160
Bradi1g02490
Bradi1g02680
Bradi1g02780
Bradi1g02940
Bradi1g03180
Bradi1g03400
Bradi1g03550
Bradi1g03660
Bradi1g03770
Bradi1g03780
Bradi1g04226
Bradi1g04510
Bradi1g04620
Bradi1g04660
Bradi1g04750
Bradi1g04990
Bradi1g05156
Bradi1g05240
Bradi1g06190
Bradi1g06210
Bradi1g06620
Bradi1g06750
Bradi1g06772
Bradi1g07300
Bradi1g07560
Bradi1g07750
Bradi1g07760
Bradi1g07820
Bradi1g08301
Bradi1g08540
Bradi1g08680
Bradi1g08840
Bradi1g09530
Bradi1g09550
Bradi1g09870
Bradi1g10220
Bradi1g10600
Bradi1g10640
Bradi1g10660
Bradi1g11187
Bradi1g11340
Bradi1g11610
Bradi1g11720
Bradi1g11882
Bradi1g12100
Bradi1g12280
Bradi1g12300
Bradi1g12580
Bradi1g12610
Bradi1g12940
Bradi1g13226
Bradi1g13520
Bradi1g13590
Bradi1g13760
Bradi1g13870
Bradi1g13880
Bradi1g13970
Bradi1g14010
Bradi1g14560
Bradi1g15340
Bradi1g15820
Bradi1g15970
Bradi1g16000
Bradi1g16010
Bradi1g16480
Bradi1g16560
Bradi1g17220
Bradi1g17340
Bradi1g18180
Bradi1g18220
Bradi1g18320
Bradi1g18700
Bradi1g18730
Bradi1g18740
Bradi1g19570
Bradi1g19790
Bradi1g19867
Bradi1g19960
Bradi1g20050
Bradi1g20160
Bradi1g20900
Bradi1g21490
Bradi1g21740
Bradi1g22210
Bradi1g22770
Bradi1g23050
Bradi1g23140
Bradi1g23480
Bradi1g23560
Bradi1g23880
Bradi1g23920
Bradi1g24060
Bradi1g24250
Bradi1g24660
Bradi1g24747
Bradi1g24780
Bradi1g24887
Bradi1g25420
Bradi1g26830
Bradi1g26890
Bradi1g27140
Bradi1g27190
Bradi1g27280
Bradi1g28140
Bradi1g28410
Bradi1g28580
Bradi1g29120
Bradi1g29220
Bradi1g29400
Bradi1g29441
Bradi1g29784
Bradi1g30470
Bradi1g30490
Bradi1g30590
Bradi1g30656
Bradi1g30880
Bradi1g30980
Bradi1g31170
Bradi1g31270
Bradi1g31780
Bradi1g31830
Bradi1g31900
Bradi1g31980
Bradi1g32210
Bradi1g32977
Bradi1g33200
Bradi1g33230
Bradi1g33340
Bradi1g33750
Bradi1g33900
Bradi1g33990
Bradi1g34100
Bradi1g34230
Bradi1g34327
Bradi1g34857
Bradi1g35190
Bradi1g35290
Bradi1g35460
Bradi1g35900
Bradi1g36040
Bradi1g36760
Bradi1g36860
Bradi1g36880
Bradi1g37175
Bradi1g37270
Bradi1g37510
Bradi1g37520
Bradi1g39520
Bradi1g41930
Bradi1g41940
Bradi1g42030
Bradi1g42410
Bradi1g42750
Bradi1g42780
Bradi1g42820
Bradi1g42967
Bradi1g43250
Bradi1g43607
Bradi1g43690
Bradi1g43750
Bradi1g44850
Bradi1g45060
Bradi1g45330
Bradi1g45470
Bradi1g45890
Bradi1g46420
Bradi1g46580
Bradi1g46880
Bradi1g47030
Bradi1g47090
Bradi1g47150
Bradi1g47767
Bradi1g48220
Bradi1g48250
Bradi1g48271
Bradi1g48440
Bradi1g48610
Bradi1g49180
Bradi1g49890
Bradi1g50010
Bradi1g50040
Bradi1g50250
Bradi1g50440
Bradi1g50550
Bradi1g51010
Bradi1g51020
Bradi1g51040
Bradi1g51140
Bradi1g51220
Bradi1g51240
Bradi1g51410
Bradi1g51470
Bradi1g51530
Bradi1g51640
Bradi1g51700
Bradi1g52170
Bradi1g52330
Bradi1g52630
Bradi1g53050
Bradi1g53060
Bradi1g53100
Bradi1g53340
Bradi1g54050
Bradi1g54480
Bradi1g54787
Bradi1g54817
Bradi1g55170
Bradi1g55427
Bradi1g55667
Bradi1g55690
Bradi1g55847
Bradi1g56040
Bradi1g56100
Bradi1g56640
Bradi1g56667
Bradi1g57120
Bradi1g57200
Bradi1g58250
Bradi1g58310
Bradi1g58317
Bradi1g58380
Bradi1g58400
Bradi1g59120
Bradi1g59820
Bradi1g59930
Bradi1g60070
Bradi1g60300
Bradi1g60310
Bradi1g60620
Bradi1g61090
Bradi1g61180
Bradi1g61260
Bradi1g61380
Bradi1g61630
Bradi1g61840
Bradi1g61860
Bradi1g62310
Bradi1g62340
Bradi1g62650
Bradi1g62800
Bradi1g62850
Bradi1g63600
Bradi1g63630
Bradi1g63640
Bradi1g63900
Bradi1g64150
Bradi1g64430
Bradi1g64507
Bradi1g64520
Bradi1g64597
Bradi1g64640
Bradi1g65290
Bradi1g65700
Bradi1g65860
Bradi1g65880
Bradi1g66040
Bradi1g66340
Bradi1g66590
Bradi1g66820
Bradi1g66830
Bradi1g66950
Bradi1g67240
Bradi1g67630
Bradi1g67680
Bradi1g67700
Bradi1g68097
Bradi1g68250
Bradi1g68540
Bradi1g68940
Bradi1g68970
Bradi1g69010
Bradi1g69230
Bradi1g69370
Bradi1g69680
Bradi1g69880
Bradi1g70380
Bradi1g70570
Bradi1g70637
Bradi1g70810
Bradi1g71160
Bradi1g71200
Bradi1g71280
Bradi1g71420
Bradi1g71510
Bradi1g71575
Bradi1g71700
Bradi1g71950
Bradi1g72007
Bradi1g72250
Bradi1g72260
Bradi1g72600
Bradi1g72610
Bradi1g72650
Bradi1g72690
Bradi1g72780
Bradi1g72880
Bradi1g73110
Bradi1g73200
Bradi1g73680
Bradi1g73780
Bradi1g73960
Bradi1g74030
Bradi1g74150
Bradi1g74287
Bradi1g74530
Bradi1g74850
Bradi1g75380
Bradi1g76040
Bradi1g76130
Bradi1g76227
Bradi1g76260
Bradi1g76560
Bradi1g76600
Bradi1g76677
Bradi1g76700
Bradi1g77060
Bradi1g77100
Bradi1g77370
Bradi1g77680
Bradi1g77867
Bradi1g78210
Bradi1g78480
Bradi1g78560
Bradi2g00310
Bradi2g00477
Bradi2g01504
Bradi2g01540
Bradi2g01980
Bradi2g01990
Bradi2g02700
Bradi2g02770
Bradi2g02816
Bradi2g03670
Bradi2g03790
Bradi2g03800
Bradi2g04370
Bradi2g04420
Bradi2g04480
Bradi2g05445
Bradi2g05777
Bradi2g06230
Bradi2g06420
Bradi2g06450
Bradi2g06670
Bradi2g07170
Bradi2g07266
Bradi2g07437
Bradi2g07650
Bradi2g07890
Bradi2g08040
Bradi2g08170
Bradi2g08370
Bradi2g08620
Bradi2g08660
Bradi2g08832
Bradi2g08840
Bradi2g08900
Bradi2g08910
Bradi2g09246
Bradi2g09637
Bradi2g09910
Bradi2g10170
Bradi2g10370
Bradi2g11107
Bradi2g11120
Bradi2g11350
Bradi2g11490
Bradi2g11627
Bradi2g11740
Bradi2g11910
Bradi2g12057
Bradi2g12280
Bradi2g12427
Bradi2g12480
Bradi2g12520
Bradi2g12600
Bradi2g12780
Bradi2g12910
Bradi2g12920
Bradi2g13367
Bradi2g13422
Bradi2g13530
Bradi2g13600
Bradi2g13680
Bradi2g14075
Bradi2g14120
Bradi2g14160
Bradi2g14240
Bradi2g14250
Bradi2g14330
Bradi2g14460
Bradi2g14540
Bradi2g14567
Bradi2g14840
Bradi2g15500
Bradi2g15870
Bradi2g16040
Bradi2g16210
Bradi2g16350
Bradi2g16402
Bradi2g16760
Bradi2g16910
Bradi2g17077
Bradi2g17350
Bradi2g17580
Bradi2g17820
Bradi2g18200
Bradi2g18210
Bradi2g18630
Bradi2g18780
Bradi2g18850
Bradi2g19080
Bradi2g19260
Bradi2g20120
Bradi2g20250
Bradi2g20687
Bradi2g20790
Bradi2g20897
Bradi2g21050
Bradi2g21290
Bradi2g21407
Bradi2g21500
Bradi2g21770
Bradi2g22150
Bradi2g22550
Bradi2g22610
Bradi2g22630
Bradi2g22750
Bradi2g23850
Bradi2g24030
Bradi2g24170
Bradi2g24370
Bradi2g24390
Bradi2g24730
Bradi2g24750
Bradi2g25060
Bradi2g25110
Bradi2g25120
Bradi2g25410
Bradi2g25450
Bradi2g25470
Bradi2g25590
Bradi2g25800
Bradi2g25820
Bradi2g25830
Bradi2g25920
Bradi2g25990
Bradi2g26190
Bradi2g26310
Bradi2g26440
Bradi2g26500
Bradi2g26650
Bradi2g28170
Bradi2g28390
Bradi2g29350
Bradi2g30850
Bradi2g31520
Bradi2g31810
Bradi2g31860
Bradi2g32570
Bradi2g32607
Bradi2g32930
Bradi2g33550
Bradi2g33620
Bradi2g34010
Bradi2g34310
Bradi2g34660
Bradi2g34740
Bradi2g34877
Bradi2g34970
Bradi2g35707
Bradi2g35780
Bradi2g36360
Bradi2g36410
Bradi2g36417
Bradi2g37030
Bradi2g38230
Bradi2g38737
Bradi2g38780
Bradi2g39190
Bradi2g39610
Bradi2g39847
Bradi2g39950
Bradi2g40100
Bradi2g40937
Bradi2g41690
Bradi2g41950
Bradi2g42030
Bradi2g42190
Bradi2g42220
Bradi2g42410
Bradi2g43002
Bradi2g43367
Bradi2g43437
Bradi2g43617
Bradi2g43670
Bradi2g43680
Bradi2g43710
Bradi2g43780
Bradi2g44460
Bradi2g44910
Bradi2g45100
Bradi2g45490
Bradi2g45590
Bradi2g45700
Bradi2g46860
Bradi2g47020
Bradi2g47066
Bradi2g47250
Bradi2g47710
Bradi2g47747
Bradi2g47830
Bradi2g47970
Bradi2g48735
Bradi2g48810
Bradi2g48960
Bradi2g48990
Bradi2g49080
Bradi2g49180
Bradi2g49290
Bradi2g49520
Bradi2g49900
Bradi2g50557
Bradi2g51350
Bradi2g51650
Bradi2g51657
Bradi2g52030
Bradi2g52187
Bradi2g52250
Bradi2g52317
Bradi2g52356
Bradi2g52400
Bradi2g52540
Bradi2g52580
Bradi2g52630
Bradi2g52777
Bradi2g53130
Bradi2g53890
Bradi2g54660
Bradi2g55380
Bradi2g55960
Bradi2g56140
Bradi2g56786
Bradi2g56792
Bradi2g57220
Bradi2g57225
Bradi2g57330
Bradi2g57360
Bradi2g57386
Bradi2g57720
Bradi2g57960
Bradi2g57980
Bradi2g58180
Bradi2g58190
Bradi2g59180
Bradi2g59267
Bradi2g59320
Bradi2g59610
Bradi2g59920
Bradi2g60110
Bradi2g60554
Bradi2g60730
Bradi2g60940
Bradi2g61410
Bradi2g61436
Bradi2g61860
Bradi2g61930
Bradi2g62020
Bradi2g62170
Bradi2g62280
Bradi2g62427
Bradi2g62490
Bradi2g62630
Bradi3g00690
Bradi3g00880
Bradi3g01116
Bradi3g01210
Bradi3g01450
Bradi3g01527
Bradi3g01750
Bradi3g01894
Bradi3g02420
Bradi3g02640
Bradi3g02790
Bradi3g02800
Bradi3g02900
Bradi3g02960
Bradi3g02970
Bradi3g03210
Bradi3g03270
Bradi3g03340
Bradi3g03407
Bradi3g03520
Bradi3g03730
Bradi3g03770
Bradi3g04590
Bradi3g04940
Bradi3g05410
Bradi3g05437
Bradi3g05670
Bradi3g05740
Bradi3g05840
Bradi3g05940
Bradi3g05950
Bradi3g05960
Bradi3g05990
Bradi3g06010
Bradi3g06390
Bradi3g06700
Bradi3g06750
Bradi3g06770
Bradi3g06900
Bradi3g06922
Bradi3g07170
Bradi3g07540
Bradi3g07920
Bradi3g08080
Bradi3g08190
Bradi3g08680
Bradi3g08870
Bradi3g09250
Bradi3g09910
Bradi3g10160
Bradi3g10240
Bradi3g10330
Bradi3g10450
Bradi3g10750
Bradi3g11310
Bradi3g11370
Bradi3g12720
Bradi3g12760
Bradi3g12910
Bradi3g13027
Bradi3g13160
Bradi3g13560
Bradi3g13800
Bradi3g13810
Bradi3g14112
Bradi3g14140
Bradi3g14180
Bradi3g14340
Bradi3g14650
Bradi3g14860
Bradi3g15000
Bradi3g15607
Bradi3g16010
Bradi3g17040
Bradi3g17200
Bradi3g17715
Bradi3g17720
Bradi3g17750
Bradi3g17920
Bradi3g17935
Bradi3g17950
Bradi3g18077
Bradi3g18090
Bradi3g18120
Bradi3g18300
Bradi3g18707
Bradi3g18820
Bradi3g18840
Bradi3g18890
Bradi3g19060
Bradi3g19180
Bradi3g19890
Bradi3g19920
Bradi3g19960
Bradi3g20650
Bradi3g20660
Bradi3g21280
Bradi3g21330
Bradi3g21700
Bradi3g21852
Bradi3g22030
Bradi3g22307
Bradi3g22350
Bradi3g22420
Bradi3g22760
Bradi3g23300
Bradi3g24010
Bradi3g26377
Bradi3g26670
Bradi3g27090
Bradi3g27110
Bradi3g27600
Bradi3g27770
Bradi3g27790
Bradi3g27807
Bradi3g27970
Bradi3g28220
Bradi3g28237
Bradi3g28257
Bradi3g28270
Bradi3g28300
Bradi3g28520
Bradi3g28780
Bradi3g29210
Bradi3g29610
Bradi3g29750
Bradi3g29900
Bradi3g30060
Bradi3g30150
Bradi3g30320
Bradi3g30600
Bradi3g30780
Bradi3g30810
Bradi3g31410
Bradi3g32090
Bradi3g32330
Bradi3g32497
Bradi3g33450
Bradi3g33770
Bradi3g33890
Bradi3g34050
Bradi3g34840
Bradi3g35210
Bradi3g35850
Bradi3g36250
Bradi3g36640
Bradi3g36750
Bradi3g37950
Bradi3g38210
Bradi3g38260
Bradi3g38700
Bradi3g38730
Bradi3g39210
Bradi3g39380
Bradi3g39480
Bradi3g39660
Bradi3g39790
Bradi3g40050
Bradi3g40070
Bradi3g40170
Bradi3g40210
Bradi3g40320
Bradi3g40400
Bradi3g41180
Bradi3g41240
Bradi3g41270
Bradi3g41460
Bradi3g41600
Bradi3g41770
Bradi3g42160
Bradi3g42250
Bradi3g42340
Bradi3g42590
Bradi3g42700
Bradi3g42890
Bradi3g42950
Bradi3g42960
Bradi3g43010
Bradi3g43060
Bradi3g43280
Bradi3g43457
Bradi3g43520
Bradi3g43577
Bradi3g43670
Bradi3g44250
Bradi3g44320
Bradi3g44480
Bradi3g44640
Bradi3g44770
Bradi3g44780
Bradi3g44920
Bradi3g45010
Bradi3g45337
Bradi3g45590
Bradi3g45620
Bradi3g45950
Bradi3g46040
Bradi3g46180
Bradi3g46557
Bradi3g46710
Bradi3g46790
Bradi3g47000
Bradi3g47034
Bradi3g47067
Bradi3g47417
Bradi3g47460
Bradi3g47942
Bradi3g48060
Bradi3g48210
Bradi3g48310
Bradi3g48370
Bradi3g48430
Bradi3g48520
Bradi3g48660
Bradi3g48710
Bradi3g49150
Bradi3g49447
Bradi3g49460
Bradi3g49500
Bradi3g49680
Bradi3g49687
Bradi3g49970
Bradi3g50220
Bradi3g51010
Bradi3g51310
Bradi3g51340
Bradi3g51740
Bradi3g51750
Bradi3g51850
Bradi3g52090
Bradi3g52250
Bradi3g52697
Bradi3g52720
Bradi3g53390
Bradi3g53480
Bradi3g53490
Bradi3g53550
Bradi3g53790
Bradi3g54430
Bradi3g54460
Bradi3g55160
Bradi3g55190
Bradi3g55260
Bradi3g55400
Bradi3g55810
Bradi3g55870
Bradi3g56450
Bradi3g56610
Bradi3g56890
Bradi3g57230
Bradi3g57580
Bradi3g57840
Bradi3g57857
Bradi3g58010
Bradi3g58670
Bradi3g58680
Bradi3g58944
Bradi3g59120
Bradi3g59620
Bradi3g59680
Bradi3g59690
Bradi3g59760
Bradi3g59790
Bradi3g59820
Bradi3g59970
Bradi3g60127
Bradi3g60430
Bradi3g60850
Bradi4g00550
Bradi4g00640
Bradi4g00950
Bradi4g01490
Bradi4g01570
Bradi4g02480
Bradi4g02710
Bradi4g02810
Bradi4g03080
Bradi4g03827
Bradi4g03860
Bradi4g04030
Bradi4g04040
Bradi4g04407
Bradi4g04627
Bradi4g04640
Bradi4g05300
Bradi4g05890
Bradi4g05930
Bradi4g05970
Bradi4g06117
Bradi4g06250
Bradi4g06420
Bradi4g06665
Bradi4g06670
Bradi4g06710
Bradi4g06987
Bradi4g07810
Bradi4g07854
Bradi4g08060
Bradi4g08260
Bradi4g08520
Bradi4g08907
Bradi4g09210
Bradi4g09230
Bradi4g09340
Bradi4g09577
Bradi4g10420
Bradi4g11150
Bradi4g11300
Bradi4g12037
Bradi4g12180
Bradi4g12940
Bradi4g13260
Bradi4g14140
Bradi4g14840
Bradi4g14900
Bradi4g15080
Bradi4g15150
Bradi4g16310
Bradi4g16467
Bradi4g16516
Bradi4g16530
Bradi4g16547
Bradi4g16686
Bradi4g16790
Bradi4g17327
Bradi4g18360
Bradi4g18377
Bradi4g19047
Bradi4g19220
Bradi4g19540
Bradi4g20090
Bradi4g20160
Bradi4g20480
Bradi4g20930
Bradi4g21436
Bradi4g21756
Bradi4g22090
Bradi4g22300
Bradi4g22653
Bradi4g23080
Bradi4g23160
Bradi4g23990
Bradi4g24197
Bradi4g24610
Bradi4g24635
Bradi4g24760
Bradi4g25010
Bradi4g25740
Bradi4g26050
Bradi4g26130
Bradi4g26330
Bradi4g26480
Bradi4g26970
Bradi4g27050
Bradi4g27607
Bradi4g28100
Bradi4g28290
Bradi4g28440
Bradi4g28830
Bradi4g28970
Bradi4g29060
Bradi4g29760
Bradi4g30000
Bradi4g30040
Bradi4g30050
Bradi4g30360
Bradi4g30710
Bradi4g30730
Bradi4g30780
Bradi4g31090
Bradi4g31170
Bradi4g31300
Bradi4g31750
Bradi4g31790
Bradi4g31937
Bradi4g32460
Bradi4g32634
Bradi4g32840
Bradi4g33290
Bradi4g33550
Bradi4g33650
Bradi4g33902
Bradi4g34150
Bradi4g34340
Bradi4g34500
Bradi4g34750
Bradi4g35162
Bradi4g35477
Bradi4g35740
Bradi4g35830
Bradi4g35850
Bradi4g35860
Bradi4g36137
Bradi4g36430
Bradi4g36710
Bradi4g36720
Bradi4g37710
Bradi4g38120
Bradi4g38200
Bradi4g38260
Bradi4g38330
Bradi4g38540
Bradi4g38740
Bradi4g38770
Bradi4g38980
Bradi4g38990
Bradi4g39150
Bradi4g39580
Bradi4g39940
Bradi4g40020
Bradi4g40357
Bradi4g40430
Bradi4g40540
Bradi4g40610
Bradi4g40760
Bradi4g40850
Bradi4g41470
Bradi4g41610
Bradi4g41760
Bradi4g42580
Bradi4g42842
Bradi4g43070
Bradi4g43290
Bradi4g43730
Bradi4g43930
Bradi4g44000
Bradi4g44300
Bradi4g44440
Bradi4g44490
Bradi4g44500
Bradi5g00540
Bradi5g00560
Bradi5g01037
Bradi5g01410
Bradi5g01730
Bradi5g01890
Bradi5g02260
Bradi5g02300
Bradi5g02890
Bradi5g03200
Bradi5g03370
Bradi5g03420
Bradi5g03510
Bradi5g03990
Bradi5g04030
Bradi5g07270
Bradi5g07700
Bradi5g07910
Bradi5g08590
Bradi5g09180
Bradi5g09630
Bradi5g09940
Bradi5g10060
Bradi5g10310
Bradi5g10500
Bradi5g11060
Bradi5g11100
Bradi5g11240
Bradi5g11710
Bradi5g12450
Bradi5g12650
Bradi5g12680
Bradi5g13050
Bradi5g13270
Bradi5g13380
Bradi5g13780
Bradi5g13810
Bradi5g14150
Bradi5g14250
Bradi5g14625
Bradi5g14720
Bradi5g14900
Bradi5g15167
Bradi5g15310
Bradi5g15610
Bradi5g15637
Bradi5g15760
Bradi5g15930
Bradi5g16140
Bradi5g16200
Bradi5g16360
Bradi5g16380
Bradi5g16570
Bradi5g16680
Bradi5g16740
Bradi5g17027
Bradi5g17170
Bradi5g17300
Bradi5g17390
Bradi5g17407
Bradi5g17740
Bradi5g17830
Bradi5g17900
Bradi5g18000
Bradi5g18060
Bradi5g18200
Bradi5g18230
Bradi5g18950
Bradi5g18970
Bradi5g18987
Bradi5g19160
Bradi5g19460
Bradi5g19840
Bradi5g20210
Bradi5g20367
Bradi5g20970
Bradi5g21260
Bradi5g21780
Bradi5g22340
Bradi5g22420
Bradi5g22790
Bradi5g23150
Bradi5g23190
Bradi5g23330
Bradi5g23610
Bradi5g23667
Bradi5g23955
Bradi5g24050
Bradi5g24267
Bradi5g24420
Bradi5g24820
Bradi5g25480
Bradi5g25506
Bradi5g25960
Bradi5g26240
Bradi5g26260
Bradi5g26540
Bradi5g26610
Bradi5g26890
Bradi5g27090
Bradi5g27596
Bradi5g27617

## Sheet: Module 02
Bradi1g00620
Bradi1g00920
Bradi1g00930
Bradi1g01760
Bradi1g02550
Bradi1g02580
Bradi1g02803
Bradi1g02806
Bradi1g03840
Bradi1g03940
Bradi1g04292
Bradi1g04397
Bradi1g04500
Bradi1g04670
Bradi1g04720
Bradi1g04880
Bradi1g05330
Bradi1g05920
Bradi1g06420
Bradi1g06560
Bradi1g06630
Bradi1g06700
Bradi1g06790
Bradi1g06800
Bradi1g06840
Bradi1g07060
Bradi1g07160
Bradi1g07270
Bradi1g07360
Bradi1g07495
Bradi1g08010
Bradi1g08130
Bradi1g08270
Bradi1g08310
Bradi1g08500
Bradi1g09440
Bradi1g09460
Bradi1g09790
Bradi1g09960
Bradi1g10260
Bradi1g10630
Bradi1g10650
Bradi1g11230
Bradi1g11260
Bradi1g11270
Bradi1g11390
Bradi1g11740
Bradi1g11910
Bradi1g11986
Bradi1g12067
Bradi1g12130
Bradi1g12605
Bradi1g12740
Bradi1g12950
Bradi1g12960
Bradi1g13670
Bradi1g13950
Bradi1g14070
Bradi1g14820
Bradi1g14850
Bradi1g14877
Bradi1g15120
Bradi1g15330
Bradi1g15350
Bradi1g15930
Bradi1g16075
Bradi1g17050
Bradi1g17410
Bradi1g17580
Bradi1g17620
Bradi1g17800
Bradi1g18230
Bradi1g18535
Bradi1g18650
Bradi1g19070
Bradi1g19250
Bradi1g19660
Bradi1g20060
Bradi1g20080
Bradi1g20330
Bradi1g20440
Bradi1g20550
Bradi1g21237
Bradi1g21990
Bradi1g22410
Bradi1g22730
Bradi1g22740
Bradi1g22880
Bradi1g23620
Bradi1g23770
Bradi1g24000
Bradi1g24340
Bradi1g24410
Bradi1g24900
Bradi1g24930
Bradi1g25107
Bradi1g25270
Bradi1g25657
Bradi1g25816
Bradi1g26090
Bradi1g26240
Bradi1g26470
Bradi1g26620
Bradi1g26680
Bradi1g26720
Bradi1g27197
Bradi1g27275
Bradi1g27800
Bradi1g28150
Bradi1g28366
Bradi1g28840
Bradi1g29260
Bradi1g29520
Bradi1g29530
Bradi1g29658
Bradi1g29830
Bradi1g30420
Bradi1g30510
Bradi1g30940
Bradi1g31150
Bradi1g31320
Bradi1g31390
Bradi1g31970
Bradi1g32420
Bradi1g32810
Bradi1g33087
Bradi1g33490
Bradi1g33500
Bradi1g33640
Bradi1g34087
Bradi1g34490
Bradi1g34670
Bradi1g35340
Bradi1g35477
Bradi1g35530
Bradi1g36027
Bradi1g36150
Bradi1g36460
Bradi1g36590
Bradi1g37210
Bradi1g38080
Bradi1g38150
Bradi1g38280
Bradi1g38400
Bradi1g41770
Bradi1g42630
Bradi1g43560
Bradi1g43680
Bradi1g43820
Bradi1g43850
Bradi1g43940
Bradi1g44030
Bradi1g44090
Bradi1g44520
Bradi1g44600
Bradi1g44620
Bradi1g44760
Bradi1g44990
Bradi1g45000
Bradi1g45200
Bradi1g45210
Bradi1g45400
Bradi1g45517
Bradi1g45540
Bradi1g45710
Bradi1g46237
Bradi1g46280
Bradi1g46340
Bradi1g47017
Bradi1g47060
Bradi1g47080
Bradi1g47407
Bradi1g47680
Bradi1g48170
Bradi1g48470
Bradi1g48660
Bradi1g49010
Bradi1g49060
Bradi1g49160
Bradi1g49207
Bradi1g49390
Bradi1g49537
Bradi1g49630
Bradi1g50020
Bradi1g50057
Bradi1g50280
Bradi1g50390
Bradi1g50567
Bradi1g50826
Bradi1g50832
Bradi1g50897
Bradi1g50970
Bradi1g51270
Bradi1g51807
Bradi1g51910
Bradi1g52100
Bradi1g52200
Bradi1g52430
Bradi1g52540
Bradi1g53290
Bradi1g53500
Bradi1g53730
Bradi1g53747
Bradi1g54660
Bradi1g55287
Bradi1g57040
Bradi1g57070
Bradi1g57247
Bradi1g57800
Bradi1g57900
Bradi1g58260
Bradi1g58340
Bradi1g58746
Bradi1g59380
Bradi1g59490
Bradi1g59880
Bradi1g59890
Bradi1g60320
Bradi1g60520
Bradi1g60670
Bradi1g61010
Bradi1g63200
Bradi1g63370
Bradi1g63550
Bradi1g63690
Bradi1g63880
Bradi1g63927
Bradi1g64180
Bradi1g64560
Bradi1g65300
Bradi1g65340
Bradi1g65637
Bradi1g66360
Bradi1g67830
Bradi1g67840
Bradi1g67870
Bradi1g68390
Bradi1g68750
Bradi1g69000
Bradi1g69240
Bradi1g69307
Bradi1g69550
Bradi1g69980
Bradi1g70160
Bradi1g70210
Bradi1g70220
Bradi1g70280
Bradi1g70290
Bradi1g70820
Bradi1g71120
Bradi1g71410
Bradi1g71500
Bradi1g71820
Bradi1g71890
Bradi1g72110
Bradi1g72762
Bradi1g72910
Bradi1g73010
Bradi1g73935
Bradi1g74050
Bradi1g74240
Bradi1g74310
Bradi1g74640
Bradi1g75270
Bradi1g75350
Bradi1g75410
Bradi1g75460
Bradi1g75840
Bradi1g75950
Bradi1g76610
Bradi1g76630
Bradi1g76660
Bradi1g77325
Bradi1g77360
Bradi1g77580
Bradi1g77667
Bradi1g77840
Bradi1g78015
Bradi2g00220
Bradi2g00920
Bradi2g01180
Bradi2g01320
Bradi2g01800
Bradi2g02070
Bradi2g02220
Bradi2g02660
Bradi2g02750
Bradi2g03320
Bradi2g03630
Bradi2g03650
Bradi2g04117
Bradi2g04130
Bradi2g04230
Bradi2g04690
Bradi2g04780
Bradi2g04847
Bradi2g04900
Bradi2g05036
Bradi2g05070
Bradi2g05160
Bradi2g05730
Bradi2g05927
Bradi2g06200
Bradi2g06260
Bradi2g06497
Bradi2g06590
Bradi2g06610
Bradi2g06740
Bradi2g06790
Bradi2g07190
Bradi2g07510
Bradi2g07946
Bradi2g08880
Bradi2g09085
Bradi2g09110
Bradi2g09680
Bradi2g09720
Bradi2g10220
Bradi2g10377
Bradi2g10970
Bradi2g11080
Bradi2g11230
Bradi2g11480
Bradi2g11500
Bradi2g11690
Bradi2g11860
Bradi2g11870
Bradi2g12710
Bradi2g13190
Bradi2g14690
Bradi2g14710
Bradi2g14820
Bradi2g14940
Bradi2g15307
Bradi2g15510
Bradi2g15680
Bradi2g15960
Bradi2g16000
Bradi2g16070
Bradi2g16560
Bradi2g16887
Bradi2g17067
Bradi2g17210
Bradi2g17982
Bradi2g17990
Bradi2g18270
Bradi2g18410
Bradi2g18590
Bradi2g19297
Bradi2g19410
Bradi2g19450
Bradi2g19580
Bradi2g19640
Bradi2g19660
Bradi2g20460
Bradi2g20570
Bradi2g20850
Bradi2g21080
Bradi2g21330
Bradi2g21340
Bradi2g21810
Bradi2g22180
Bradi2g22360
Bradi2g22400
Bradi2g22790
Bradi2g23290
Bradi2g23300
Bradi2g23370
Bradi2g23530
Bradi2g23580
Bradi2g24010
Bradi2g24080
Bradi2g24197
Bradi2g24410
Bradi2g24987
Bradi2g25620
Bradi2g25630
Bradi2g26100
Bradi2g26607
Bradi2g26950
Bradi2g27370
Bradi2g27720
Bradi2g30500
Bradi2g31107
Bradi2g31700
Bradi2g31910
Bradi2g31980
Bradi2g32600
Bradi2g32880
Bradi2g33000
Bradi2g33960
Bradi2g34240
Bradi2g34337
Bradi2g34350
Bradi2g34790
Bradi2g35467
Bradi2g36730
Bradi2g36910
Bradi2g37040
Bradi2g37160
Bradi2g37310
Bradi2g37340
Bradi2g37610
Bradi2g37720
Bradi2g37750
Bradi2g37970
Bradi2g38980
Bradi2g39077
Bradi2g39537
Bradi2g40000
Bradi2g40390
Bradi2g40600
Bradi2g40930
Bradi2g41830
Bradi2g42470
Bradi2g42740
Bradi2g42830
Bradi2g42970
Bradi2g43590
Bradi2g43730
Bradi2g43930
Bradi2g44400
Bradi2g44520
Bradi2g44530
Bradi2g45090
Bradi2g45150
Bradi2g45160
Bradi2g45320
Bradi2g46120
Bradi2g46197
Bradi2g46560
Bradi2g46720
Bradi2g46800
Bradi2g47280
Bradi2g47300
Bradi2g47330
Bradi2g47540
Bradi2g47590
Bradi2g47780
Bradi2g47867
Bradi2g48267
Bradi2g48360
Bradi2g48457
Bradi2g48690
Bradi2g48760
Bradi2g49167
Bradi2g49240
Bradi2g49340
Bradi2g49350
Bradi2g49360
Bradi2g49370
Bradi2g49380
Bradi2g49567
Bradi2g49640
Bradi2g49747
Bradi2g49912
Bradi2g49990
Bradi2g50010
Bradi2g50070
Bradi2g50120
Bradi2g50133
Bradi2g50250
Bradi2g50270
Bradi2g50317
Bradi2g50460
Bradi2g50590
Bradi2g50870
Bradi2g50967
Bradi2g51417
Bradi2g52460
Bradi2g52565
Bradi2g52590
Bradi2g52760
Bradi2g53120
Bradi2g53420
Bradi2g53570
Bradi2g53580
Bradi2g53610
Bradi2g53620
Bradi2g54330
Bradi2g54620
Bradi2g54680
Bradi2g55010
Bradi2g55120
Bradi2g55290
Bradi2g55320
Bradi2g55590
Bradi2g56096
Bradi2g56160
Bradi2g56230
Bradi2g56607
Bradi2g56650
Bradi2g57087
Bradi2g57170
Bradi2g57440
Bradi2g57650
Bradi2g57664
Bradi2g58507
Bradi2g58750
Bradi2g59100
Bradi2g60230
Bradi2g60434
Bradi2g60630
Bradi2g61017
Bradi2g61247
Bradi2g61270
Bradi2g61400
Bradi2g61940
Bradi2g62140
Bradi2g62370
Bradi3g00310
Bradi3g00950
Bradi3g01640
Bradi3g01810
Bradi3g02190
Bradi3g02220
Bradi3g02840
Bradi3g02880
Bradi3g02920
Bradi3g04170
Bradi3g04430
Bradi3g04440
Bradi3g04460
Bradi3g04560
Bradi3g04860
Bradi3g04930
Bradi3g05010
Bradi3g05110
Bradi3g05240
Bradi3g05300
Bradi3g05660
Bradi3g06840
Bradi3g07230
Bradi3g07260
Bradi3g07450
Bradi3g07660
Bradi3g07750
Bradi3g07780
Bradi3g07860
Bradi3g08150
Bradi3g08400
Bradi3g08820
Bradi3g08850
Bradi3g08980
Bradi3g09080
Bradi3g09340
Bradi3g09500
Bradi3g09560
Bradi3g09690
Bradi3g09780
Bradi3g10500
Bradi3g10550
Bradi3g10737
Bradi3g12450
Bradi3g12497
Bradi3g12600
Bradi3g12810
Bradi3g12920
Bradi3g12925
Bradi3g12950
Bradi3g13630
Bradi3g13727
Bradi3g14250
Bradi3g14570
Bradi3g14907
Bradi3g14950
Bradi3g15067
Bradi3g15490
Bradi3g15670
Bradi3g16130
Bradi3g16307
Bradi3g16515
Bradi3g17165
Bradi3g17507
Bradi3g17670
Bradi3g18460
Bradi3g18650
Bradi3g19170
Bradi3g19347
Bradi3g19620
Bradi3g19767
Bradi3g20550
Bradi3g20730
Bradi3g20770
Bradi3g20840
Bradi3g20970
Bradi3g20980
Bradi3g21000
Bradi3g21090
Bradi3g22520
Bradi3g22620
Bradi3g22990
Bradi3g23000
Bradi3g25590
Bradi3g26655
Bradi3g26880
Bradi3g27400
Bradi3g27870
Bradi3g27940
Bradi3g28350
Bradi3g28560
Bradi3g28970
Bradi3g29120
Bradi3g29130
Bradi3g29590
Bradi3g30010
Bradi3g30120
Bradi3g30277
Bradi3g30490
Bradi3g30590
Bradi3g30870
Bradi3g31140
Bradi3g31460
Bradi3g31990
Bradi3g32130
Bradi3g32180
Bradi3g32390
Bradi3g32640
Bradi3g32760
Bradi3g32865
Bradi3g33040
Bradi3g33150
Bradi3g33300
Bradi3g33355
Bradi3g33520
Bradi3g34220
Bradi3g34410
Bradi3g34660
Bradi3g34750
Bradi3g35180
Bradi3g35310
Bradi3g35540
Bradi3g36010
Bradi3g36080
Bradi3g36190
Bradi3g36850
Bradi3g37170
Bradi3g37230
Bradi3g37530
Bradi3g37640
Bradi3g37670
Bradi3g37680
Bradi3g37840
Bradi3g38060
Bradi3g38370
Bradi3g38720
Bradi3g38917
Bradi3g38950
Bradi3g39010
Bradi3g39060
Bradi3g39740
Bradi3g39910
Bradi3g40190
Bradi3g40200
Bradi3g40270
Bradi3g41210
Bradi3g41250
Bradi3g41350
Bradi3g41630
Bradi3g42010
Bradi3g42060
Bradi3g42100
Bradi3g42190
Bradi3g42240
Bradi3g42430
Bradi3g42780
Bradi3g42837
Bradi3g43040
Bradi3g43790
Bradi3g43810
Bradi3g44620
Bradi3g44820
Bradi3g44930
Bradi3g45160
Bradi3g45290
Bradi3g45320
Bradi3g45400
Bradi3g45600
Bradi3g45780
Bradi3g46720
Bradi3g47127
Bradi3g47400
Bradi3g48010
Bradi3g48180
Bradi3g48670
Bradi3g48690
Bradi3g48730
Bradi3g49310
Bradi3g50200
Bradi3g50210
Bradi3g50570
Bradi3g51370
Bradi3g51560
Bradi3g51757
Bradi3g51930
Bradi3g52000
Bradi3g52006
Bradi3g52207
Bradi3g52290
Bradi3g52390
Bradi3g52447
Bradi3g52505
Bradi3g52710
Bradi3g52807
Bradi3g52837
Bradi3g52850
Bradi3g53247
Bradi3g53400
Bradi3g53740
Bradi3g53987
Bradi3g54190
Bradi3g54630
Bradi3g54890
Bradi3g55270
Bradi3g56110
Bradi3g56290
Bradi3g56670
Bradi3g56830
Bradi3g57320
Bradi3g57370
Bradi3g57387
Bradi3g58270
Bradi3g58660
Bradi3g58730
Bradi3g58770
Bradi3g59010
Bradi3g59090
Bradi3g59290
Bradi3g59730
Bradi3g60230
Bradi3g60260
Bradi3g60420
Bradi4g00250
Bradi4g01070
Bradi4g01300
Bradi4g01580
Bradi4g01630
Bradi4g02580
Bradi4g03197
Bradi4g03360
Bradi4g03730
Bradi4g03757
Bradi4g04420
Bradi4g04730
Bradi4g05150
Bradi4g05370
Bradi4g05410
Bradi4g05455
Bradi4g05670
Bradi4g06441
Bradi4g06485
Bradi4g06510
Bradi4g06640
Bradi4g07290
Bradi4g07350
Bradi4g07490
Bradi4g07840
Bradi4g08220
Bradi4g08420
Bradi4g08597
Bradi4g08917
Bradi4g09320
Bradi4g09770
Bradi4g10110
Bradi4g10207
Bradi4g10332
Bradi4g11310
Bradi4g11540
Bradi4g12970
Bradi4g13975
Bradi4g15047
Bradi4g15330
Bradi4g16050
Bradi4g16077
Bradi4g16280
Bradi4g16320
Bradi4g17230
Bradi4g17270
Bradi4g17900
Bradi4g17950
Bradi4g18170
Bradi4g18270
Bradi4g19207
Bradi4g19450
Bradi4g19457
Bradi4g19470
Bradi4g19480
Bradi4g19530
Bradi4g19577
Bradi4g20197
Bradi4g21150
Bradi4g21240
Bradi4g22057
Bradi4g22510
Bradi4g22660
Bradi4g23097
Bradi4g23887
Bradi4g24400
Bradi4g24470
Bradi4g25470
Bradi4g26750
Bradi4g26800
Bradi4g27280
Bradi4g27327
Bradi4g27570
Bradi4g27590
Bradi4g27760
Bradi4g28040
Bradi4g28870
Bradi4g29140
Bradi4g29290
Bradi4g29680
Bradi4g29780
Bradi4g29852
Bradi4g30270
Bradi4g30540
Bradi4g30660
Bradi4g30760
Bradi4g31277
Bradi4g31590
Bradi4g32010
Bradi4g32270
Bradi4g32310
Bradi4g32380
Bradi4g33450
Bradi4g33640
Bradi4g34270
Bradi4g34420
Bradi4g34430
Bradi4g34840
Bradi4g35280
Bradi4g35410
Bradi4g35670
Bradi4g35890
Bradi4g35950
Bradi4g35970
Bradi4g36240
Bradi4g36470
Bradi4g36560
Bradi4g37025
Bradi4g37030
Bradi4g37040
Bradi4g37090
Bradi4g37247
Bradi4g37260
Bradi4g37640
Bradi4g37860
Bradi4g37910
Bradi4g37980
Bradi4g38370
Bradi4g38460
Bradi4g39190
Bradi4g39300
Bradi4g39480
Bradi4g39610
Bradi4g40100
Bradi4g41000
Bradi4g41300
Bradi4g41420
Bradi4g41527
Bradi4g41800
Bradi4g41820
Bradi4g41850
Bradi4g41910
Bradi4g42230
Bradi4g42337
Bradi4g42625
Bradi4g42900
Bradi4g43090
Bradi4g43150
Bradi4g43310
Bradi4g43510
Bradi4g43810
Bradi4g43950
Bradi4g44040
Bradi4g44240
Bradi4g44310
Bradi4g44390
Bradi4g44860
Bradi4g44870
Bradi4g45037
Bradi4g45320
Bradi5g00770
Bradi5g01010
Bradi5g02010
Bradi5g02460
Bradi5g07250
Bradi5g07380
Bradi5g07930
Bradi5g08320
Bradi5g08490
Bradi5g08760
Bradi5g08810
Bradi5g08980
Bradi5g09130
Bradi5g09360
Bradi5g09370
Bradi5g09737
Bradi5g09857
Bradi5g10150
Bradi5g10426
Bradi5g10640
Bradi5g11147
Bradi5g11350
Bradi5g12070
Bradi5g12090
Bradi5g12740
Bradi5g12890
Bradi5g13467
Bradi5g13680
Bradi5g13910
Bradi5g13920
Bradi5g14180
Bradi5g14540
Bradi5g14600
Bradi5g15090
Bradi5g15160
Bradi5g15285
Bradi5g15500
Bradi5g15750
Bradi5g15850
Bradi5g16170
Bradi5g16270
Bradi5g16497
Bradi5g17210
Bradi5g17370
Bradi5g17420
Bradi5g17550
Bradi5g17990
Bradi5g18940
Bradi5g19017
Bradi5g19120
Bradi5g19360
Bradi5g19367
Bradi5g19410
Bradi5g19741
Bradi5g19787
Bradi5g20150
Bradi5g20177
Bradi5g20315
Bradi5g20827
Bradi5g20940
Bradi5g21130
Bradi5g21350
Bradi5g21540
Bradi5g21550
Bradi5g21630
Bradi5g21650
Bradi5g22780
Bradi5g23027
Bradi5g23050
Bradi5g23325
Bradi5g23470
Bradi5g23480
Bradi5g23770
Bradi5g24060
Bradi5g24140
Bradi5g24227
Bradi5g24670
Bradi5g25090
Bradi5g25740
Bradi5g25767
Bradi5g25850
Bradi5g25880
Bradi5g26230
Bradi5g27260

## Sheet: Module 03
Bradi1g00410
Bradi1g00450
Bradi1g00960
Bradi1g01200
Bradi1g01377
Bradi1g01740
Bradi1g01800
Bradi1g01880
Bradi1g02080
Bradi1g02310
Bradi1g02400
Bradi1g03160
Bradi1g03260
Bradi1g03340
Bradi1g03890
Bradi1g03960
Bradi1g04760
Bradi1g04810
Bradi1g04830
Bradi1g04940
Bradi1g04980
Bradi1g05320
Bradi1g05620
Bradi1g06110
Bradi1g06250
Bradi1g06450
Bradi1g06570
Bradi1g06917
Bradi1g06930
Bradi1g07110
Bradi1g07132
Bradi1g07180
Bradi1g07190
Bradi1g07950
Bradi1g08000
Bradi1g08390
Bradi1g08720
Bradi1g08847
Bradi1g09340
Bradi1g09760
Bradi1g09900
Bradi1g10120
Bradi1g10360
Bradi1g10590
Bradi1g10780
Bradi1g10870
Bradi1g10930
Bradi1g11040
Bradi1g11090
Bradi1g12180
Bradi1g12260
Bradi1g12330
Bradi1g12460
Bradi1g12650
Bradi1g12750
Bradi1g12880
Bradi1g13047
Bradi1g13570
Bradi1g13650
Bradi1g13777
Bradi1g13840
Bradi1g13890
Bradi1g14340
Bradi1g15280
Bradi1g15560
Bradi1g15710
Bradi1g15960
Bradi1g16030
Bradi1g16460
Bradi1g16500
Bradi1g16580
Bradi1g17500
Bradi1g17680
Bradi1g17990
Bradi1g18110
Bradi1g18130
Bradi1g18420
Bradi1g18660
Bradi1g19100
Bradi1g19260
Bradi1g19695
Bradi1g19702
Bradi1g20180
Bradi1g20290
Bradi1g20300
Bradi1g20360
Bradi1g20750
Bradi1g20840
Bradi1g21050
Bradi1g21410
Bradi1g22140
Bradi1g22200
Bradi1g22907
Bradi1g23675
Bradi1g23910
Bradi1g23940
Bradi1g24297
Bradi1g24360
Bradi1g24560
Bradi1g24567
Bradi1g24597
Bradi1g24610
Bradi1g25080
Bradi1g25360
Bradi1g26070
Bradi1g26277
Bradi1g26457
Bradi1g26540
Bradi1g26670
Bradi1g27157
Bradi1g27180
Bradi1g27420
Bradi1g28055
Bradi1g28160
Bradi1g28167
Bradi1g28416
Bradi1g29090
Bradi1g29267
Bradi1g29427
Bradi1g29622
Bradi1g29670
Bradi1g29710
Bradi1g29720
Bradi1g30277
Bradi1g30520
Bradi1g30560
Bradi1g30730
Bradi1g31100
Bradi1g31950
Bradi1g32170
Bradi1g32317
Bradi1g32547
Bradi1g35370
Bradi1g35790
Bradi1g36236
Bradi1g36260
Bradi1g36480
Bradi1g36907
Bradi1g36960
Bradi1g37040
Bradi1g37090
Bradi1g37860
Bradi1g38370
Bradi1g38680
Bradi1g39937
Bradi1g40580
Bradi1g42377
Bradi1g44290
Bradi1g44560
Bradi1g45010
Bradi1g45240
Bradi1g45996
Bradi1g46487
Bradi1g46610
Bradi1g46960
Bradi1g47050
Bradi1g47400
Bradi1g47860
Bradi1g48080
Bradi1g48530
Bradi1g49187
Bradi1g49580
Bradi1g49707
Bradi1g49950
Bradi1g50790
Bradi1g51170
Bradi1g51250
Bradi1g51377
Bradi1g51507
Bradi1g51670
Bradi1g53070
Bradi1g53330
Bradi1g53650
Bradi1g53910
Bradi1g54147
Bradi1g54327
Bradi1g54537
Bradi1g54670
Bradi1g55110
Bradi1g55150
Bradi1g55380
Bradi1g55640
Bradi1g56080
Bradi1g56290
Bradi1g57720
Bradi1g57860
Bradi1g59270
Bradi1g59430
Bradi1g59710
Bradi1g59910
Bradi1g60050
Bradi1g60207
Bradi1g60280
Bradi1g60450
Bradi1g60630
Bradi1g61050
Bradi1g61130
Bradi1g61210
Bradi1g61680
Bradi1g61720
Bradi1g61757
Bradi1g62057
Bradi1g62580
Bradi1g62640
Bradi1g62770
Bradi1g62940
Bradi1g63010
Bradi1g63050
Bradi1g63060
Bradi1g63160
Bradi1g63190
Bradi1g63540
Bradi1g63740
Bradi1g63990
Bradi1g64390
Bradi1g64770
Bradi1g64780
Bradi1g65180
Bradi1g65680
Bradi1g65687
Bradi1g65710
Bradi1g65890
Bradi1g66317
Bradi1g66350
Bradi1g66740
Bradi1g67210
Bradi1g67687
Bradi1g67740
Bradi1g68030
Bradi1g68180
Bradi1g68367
Bradi1g69080
Bradi1g69140
Bradi1g69540
Bradi1g70200
Bradi1g70420
Bradi1g70460
Bradi1g70590
Bradi1g70620
Bradi1g70830
Bradi1g70840
Bradi1g71290
Bradi1g71300
Bradi1g71730
Bradi1g71830
Bradi1g72120
Bradi1g72320
Bradi1g72400
Bradi1g73030
Bradi1g73555
Bradi1g74120
Bradi1g74210
Bradi1g74320
Bradi1g74430
Bradi1g74650
Bradi1g74827
Bradi1g74997
Bradi1g75470
Bradi1g75500
Bradi1g76050
Bradi1g76140
Bradi1g76307
Bradi1g76792
Bradi1g77290
Bradi1g77400
Bradi1g77510
Bradi1g77830
Bradi1g78070
Bradi1g78130
Bradi1g78160
Bradi1g78500
Bradi1g78570
Bradi1g78650
Bradi1g78826
Bradi2g01770
Bradi2g02180
Bradi2g02250
Bradi2g02740
Bradi2g02880
Bradi2g02900
Bradi2g03007
Bradi2g03080
Bradi2g03297
Bradi2g04110
Bradi2g05130
Bradi2g05190
Bradi2g05980
Bradi2g06920
Bradi2g07076
Bradi2g07330
Bradi2g07450
Bradi2g07490
Bradi2g07630
Bradi2g07677
Bradi2g08000
Bradi2g08010
Bradi2g08030
Bradi2g08937
Bradi2g09450
Bradi2g09580
Bradi2g10130
Bradi2g10270
Bradi2g10278
Bradi2g10286
Bradi2g10500
Bradi2g10670
Bradi2g10820
Bradi2g11100
Bradi2g11370
Bradi2g11540
Bradi2g12020
Bradi2g12228
Bradi2g12300
Bradi2g13320
Bradi2g13430
Bradi2g13580
Bradi2g13660
Bradi2g13800
Bradi2g14190
Bradi2g15930
Bradi2g16100
Bradi2g16110
Bradi2g16330
Bradi2g16610
Bradi2g17000
Bradi2g17266
Bradi2g17687
Bradi2g18010
Bradi2g18290
Bradi2g18447
Bradi2g18540
Bradi2g18767
Bradi2g18877
Bradi2g20320
Bradi2g21030
Bradi2g21850
Bradi2g22130
Bradi2g22170
Bradi2g22430
Bradi2g22680
Bradi2g22760
Bradi2g22850
Bradi2g23187
Bradi2g23200
Bradi2g23470
Bradi2g23860
Bradi2g23900
Bradi2g24190
Bradi2g24680
Bradi2g24737
Bradi2g24870
Bradi2g24880
Bradi2g25040
Bradi2g25640
Bradi2g25950
Bradi2g26200
Bradi2g26300
Bradi2g26890
Bradi2g26987
Bradi2g27130
Bradi2g27260
Bradi2g27840
Bradi2g28380
Bradi2g30425
Bradi2g31070
Bradi2g31626
Bradi2g31660
Bradi2g31887
Bradi2g32300
Bradi2g32620
Bradi2g33530
Bradi2g33920
Bradi2g34040
Bradi2g34460
Bradi2g34470
Bradi2g34960
Bradi2g35160
Bradi2g35807
Bradi2g36130
Bradi2g37166
Bradi2g37540
Bradi2g37780
Bradi2g38430
Bradi2g38850
Bradi2g39084
Bradi2g39420
Bradi2g39670
Bradi2g39710
Bradi2g40430
Bradi2g40507
Bradi2g40707
Bradi2g40950
Bradi2g40990
Bradi2g41027
Bradi2g41250
Bradi2g41260
Bradi2g41630
Bradi2g42270
Bradi2g43400
Bradi2g43740
Bradi2g44040
Bradi2g44170
Bradi2g44490
Bradi2g44900
Bradi2g44920
Bradi2g45450
Bradi2g45620
Bradi2g45830
Bradi2g46190
Bradi2g46360
Bradi2g46370
Bradi2g46420
Bradi2g46590
Bradi2g46630
Bradi2g47130
Bradi2g47253
Bradi2g47620
Bradi2g47650
Bradi2g47917
Bradi2g48130
Bradi2g48140
Bradi2g48170
Bradi2g48280
Bradi2g48367
Bradi2g48500
Bradi2g48597
Bradi2g48930
Bradi2g49310
Bradi2g49510
Bradi2g49600
Bradi2g49727
Bradi2g49790
Bradi2g49890
Bradi2g49980
Bradi2g50220
Bradi2g50410
Bradi2g50620
Bradi2g50717
Bradi2g50980
Bradi2g51280
Bradi2g51500
Bradi2g51620
Bradi2g51860
Bradi2g52730
Bradi2g52955
Bradi2g53540
Bradi2g53870
Bradi2g53910
Bradi2g54230
Bradi2g54770
Bradi2g54817
Bradi2g55350
Bradi2g55530
Bradi2g55560
Bradi2g55640
Bradi2g56240
Bradi2g56460
Bradi2g56960
Bradi2g57150
Bradi2g57250
Bradi2g57350
Bradi2g57952
Bradi2g57967
Bradi2g58110
Bradi2g58540
Bradi2g58580
Bradi2g58820
Bradi2g58840
Bradi2g59200
Bradi2g59510
Bradi2g59537
Bradi2g59740
Bradi2g60250
Bradi2g60260
Bradi2g60300
Bradi2g60350
Bradi2g60357
Bradi2g61000
Bradi2g61340
Bradi2g61360
Bradi2g61870
Bradi2g62200
Bradi2g62410
Bradi3g00360
Bradi3g00550
Bradi3g00757
Bradi3g00960
Bradi3g01150
Bradi3g01460
Bradi3g01887
Bradi3g02270
Bradi3g02570
Bradi3g02770
Bradi3g02817
Bradi3g02997
Bradi3g03130
Bradi3g03185
Bradi3g03290
Bradi3g03510
Bradi3g03957
Bradi3g04090
Bradi3g04140
Bradi3g04310
Bradi3g04420
Bradi3g05100
Bradi3g05170
Bradi3g05232
Bradi3g06350
Bradi3g06396
Bradi3g07350
Bradi3g07380
Bradi3g07790
Bradi3g07870
Bradi3g08110
Bradi3g08480
Bradi3g09037
Bradi3g09087
Bradi3g09590
Bradi3g09750
Bradi3g09920
Bradi3g10000
Bradi3g10350
Bradi3g10530
Bradi3g11390
Bradi3g11400
Bradi3g11450
Bradi3g11460
Bradi3g11590
Bradi3g12930
Bradi3g13000
Bradi3g13770
Bradi3g13870
Bradi3g14260
Bradi3g14530
Bradi3g14560
Bradi3g15390
Bradi3g15570
Bradi3g15930
Bradi3g15962
Bradi3g16040
Bradi3g16160
Bradi3g16192
Bradi3g16270
Bradi3g16290
Bradi3g16440
Bradi3g16560
Bradi3g16820
Bradi3g16880
Bradi3g17690
Bradi3g17980
Bradi3g18240
Bradi3g18470
Bradi3g19070
Bradi3g19100
Bradi3g19980
Bradi3g20317
Bradi3g20480
Bradi3g20520
Bradi3g21117
Bradi3g21317
Bradi3g21370
Bradi3g22290
Bradi3g22370
Bradi3g22580
Bradi3g22650
Bradi3g24660
Bradi3g25380
Bradi3g25658
Bradi3g25930
Bradi3g26680
Bradi3g27007
Bradi3g27877
Bradi3g28320
Bradi3g28490
Bradi3g28977
Bradi3g29110
Bradi3g29260
Bradi3g29417
Bradi3g29530
Bradi3g29830
Bradi3g29890
Bradi3g30000
Bradi3g30027
Bradi3g30210
Bradi3g30240
Bradi3g30380
Bradi3g30540
Bradi3g30670
Bradi3g30757
Bradi3g30800
Bradi3g30830
Bradi3g30847
Bradi3g31487
Bradi3g31527
Bradi3g32020
Bradi3g32630
Bradi3g32690
Bradi3g33370
Bradi3g33950
Bradi3g34077
Bradi3g34480
Bradi3g34510
Bradi3g34580
Bradi3g34615
Bradi3g34737
Bradi3g35410
Bradi3g36120
Bradi3g36270
Bradi3g36840
Bradi3g36920
Bradi3g37020
Bradi3g37500
Bradi3g37910
Bradi3g38040
Bradi3g38160
Bradi3g38227
Bradi3g38320
Bradi3g38350
Bradi3g38580
Bradi3g38600
Bradi3g38640
Bradi3g38690
Bradi3g39050
Bradi3g39070
Bradi3g39467
Bradi3g39540
Bradi3g39760
Bradi3g39810
Bradi3g40307
Bradi3g40527
Bradi3g40900
Bradi3g41297
Bradi3g41390
Bradi3g41670
Bradi3g41880
Bradi3g42020
Bradi3g42050
Bradi3g43120
Bradi3g43180
Bradi3g43270
Bradi3g43310
Bradi3g44197
Bradi3g44530
Bradi3g44800
Bradi3g44810
Bradi3g46210
Bradi3g46230
Bradi3g46370
Bradi3g46460
Bradi3g46580
Bradi3g46880
Bradi3g47350
Bradi3g47380
Bradi3g47550
Bradi3g48360
Bradi3g48410
Bradi3g48480
Bradi3g48720
Bradi3g48760
Bradi3g48807
Bradi3g48820
Bradi3g48997
Bradi3g49817
Bradi3g49980
Bradi3g50150
Bradi3g50370
Bradi3g51040
Bradi3g51577
Bradi3g51680
Bradi3g51950
Bradi3g52040
Bradi3g52470
Bradi3g52530
Bradi3g52560
Bradi3g52620
Bradi3g52670
Bradi3g52680
Bradi3g52767
Bradi3g52820
Bradi3g52930
Bradi3g52980
Bradi3g53530
Bradi3g53770
Bradi3g53907
Bradi3g53940
Bradi3g53960
Bradi3g54120
Bradi3g54597
Bradi3g54690
Bradi3g55450
Bradi3g56020
Bradi3g56040
Bradi3g56787
Bradi3g56840
Bradi3g56960
Bradi3g57210
Bradi3g57267
Bradi3g57430
Bradi3g57510
Bradi3g57667
Bradi3g57980
Bradi3g58030
Bradi3g58190
Bradi3g59020
Bradi3g59057
Bradi3g59230
Bradi3g59320
Bradi3g59550
Bradi3g59640
Bradi3g59920
Bradi3g60780
Bradi4g01460
Bradi4g02010
Bradi4g02390
Bradi4g02430
Bradi4g02440
Bradi4g02747
Bradi4g02767
Bradi4g02800
Bradi4g02882
Bradi4g02980
Bradi4g03050
Bradi4g03500
Bradi4g03800
Bradi4g03820
Bradi4g04227
Bradi4g04380
Bradi4g05050
Bradi4g05550
Bradi4g05580
Bradi4g05680
Bradi4g05710
Bradi4g05960
Bradi4g06300
Bradi4g06827
Bradi4g06910
Bradi4g07300
Bradi4g07430
Bradi4g07440
Bradi4g07520
Bradi4g08230
Bradi4g08840
Bradi4g08870
Bradi4g09090
Bradi4g09307
Bradi4g09587
Bradi4g10007
Bradi4g10030
Bradi4g10171
Bradi4g10180
Bradi4g11440
Bradi4g11517
Bradi4g11560
Bradi4g11710
Bradi4g12200
Bradi4g12210
Bradi4g13990
Bradi4g14000
Bradi4g14080
Bradi4g14150
Bradi4g14610
Bradi4g16010
Bradi4g16040
Bradi4g16820
Bradi4g16970
Bradi4g17460
Bradi4g18590
Bradi4g18870
Bradi4g19010
Bradi4g19140
Bradi4g19197
Bradi4g19600
Bradi4g20490
Bradi4g21057
Bradi4g21100
Bradi4g21270
Bradi4g21277
Bradi4g21690
Bradi4g21870
Bradi4g22180
Bradi4g23680
Bradi4g23700
Bradi4g23910
Bradi4g24010
Bradi4g24280
Bradi4g24320
Bradi4g24630
Bradi4g24740
Bradi4g25410
Bradi4g25457
Bradi4g25530
Bradi4g25710
Bradi4g25910
Bradi4g25990
Bradi4g26020
Bradi4g27070
Bradi4g27550
Bradi4g27870
Bradi4g28130
Bradi4g28260
Bradi4g28320
Bradi4g28670
Bradi4g28680
Bradi4g28860
Bradi4g28930
Bradi4g29160
Bradi4g29480
Bradi4g29630
Bradi4g29650
Bradi4g29846
Bradi4g30210
Bradi4g30570
Bradi4g30610
Bradi4g30797
Bradi4g30820
Bradi4g30897
Bradi4g31540
Bradi4g31800
Bradi4g32280
Bradi4g32720
Bradi4g32910
Bradi4g33110
Bradi4g33327
Bradi4g34000
Bradi4g34005
Bradi4g34230
Bradi4g34600
Bradi4g34880
Bradi4g35020
Bradi4g35120
Bradi4g35470
Bradi4g35540
Bradi4g35557
Bradi4g36200
Bradi4g36650
Bradi4g36910
Bradi4g37147
Bradi4g37490
Bradi4g37540
Bradi4g37620
Bradi4g37890
Bradi4g37950
Bradi4g38310
Bradi4g38520
Bradi4g38720
Bradi4g39130
Bradi4g39167
Bradi4g39260
Bradi4g39695
Bradi4g40240
Bradi4g41127
Bradi4g41137
Bradi4g41250
Bradi4g41430
Bradi4g41440
Bradi4g41540
Bradi4g41650
Bradi4g41830
Bradi4g42210
Bradi4g42620
Bradi4g43280
Bradi4g43590
Bradi4g43670
Bradi4g43750
Bradi4g44140
Bradi4g44826
Bradi4g44838
Bradi4g45227
Bradi4g45360
Bradi5g01567
Bradi5g01950
Bradi5g01990
Bradi5g02200
Bradi5g02490
Bradi5g02510
Bradi5g03290
Bradi5g03600
Bradi5g04020
Bradi5g04330
Bradi5g05225
Bradi5g06120
Bradi5g06130
Bradi5g06370
Bradi5g06640
Bradi5g07220
Bradi5g07310
Bradi5g07390
Bradi5g07397
Bradi5g07690
Bradi5g07880
Bradi5g08600
Bradi5g08637
Bradi5g08800
Bradi5g08820
Bradi5g08830
Bradi5g09300
Bradi5g09500
Bradi5g09817
Bradi5g11990
Bradi5g12290
Bradi5g12490
Bradi5g12570
Bradi5g12730
Bradi5g13120
Bradi5g14760
Bradi5g14830
Bradi5g15130
Bradi5g15150
Bradi5g15490
Bradi5g15520
Bradi5g15527
Bradi5g15920
Bradi5g16000
Bradi5g16060
Bradi5g16860
Bradi5g17140
Bradi5g17360
Bradi5g17400
Bradi5g17840
Bradi5g17850
Bradi5g17980
Bradi5g18360
Bradi5g18397
Bradi5g18530
Bradi5g18740
Bradi5g18837
Bradi5g19037
Bradi5g19110
Bradi5g19540
Bradi5g19550
Bradi5g20620
Bradi5g20840
Bradi5g21040
Bradi5g21120
Bradi5g21570
Bradi5g21750
Bradi5g21900
Bradi5g22050
Bradi5g22090
Bradi5g22330
Bradi5g22547
Bradi5g23220
Bradi5g23450
Bradi5g23570
Bradi5g23890
Bradi5g24090
Bradi5g24650
Bradi5g25300
Bradi5g25390
Bradi5g25427
Bradi5g25590
Bradi5g25970
Bradi5g26030
Bradi5g26190
Bradi5g26217
Bradi5g26450
Bradi5g26500
Bradi5g26700
Bradi5g26770
Bradi5g26820
Bradi5g27560

## Sheet: Module 04
Bradi1g01021
Bradi1g01070
Bradi1g01227
Bradi1g01280
Bradi1g01407
Bradi1g01620
Bradi1g02620
Bradi1g02697
Bradi1g02710
Bradi1g02740
Bradi1g02880
Bradi1g02990
Bradi1g03030
Bradi1g03820
Bradi1g04210
Bradi1g04800
Bradi1g05130
Bradi1g05510
Bradi1g05610
Bradi1g06366
Bradi1g06550
Bradi1g06766
Bradi1g06780
Bradi1g06997
Bradi1g07340
Bradi1g07710
Bradi1g07870
Bradi1g07987
Bradi1g08070
Bradi1g08320
Bradi1g08810
Bradi1g08990
Bradi1g09000
Bradi1g09320
Bradi1g09390
Bradi1g09970
Bradi1g09980
Bradi1g10190
Bradi1g11467
Bradi1g12837
Bradi1g13750
Bradi1g14210
Bradi1g14220
Bradi1g14670
Bradi1g15010
Bradi1g15430
Bradi1g15500
Bradi1g15810
Bradi1g17070
Bradi1g18440
Bradi1g18460
Bradi1g18680
Bradi1g18930
Bradi1g19500
Bradi1g19850
Bradi1g19940
Bradi1g20140
Bradi1g20220
Bradi1g20570
Bradi1g21320
Bradi1g21366
Bradi1g21440
Bradi1g21550
Bradi1g21647
Bradi1g21720
Bradi1g22160
Bradi1g22300
Bradi1g22890
Bradi1g23370
Bradi1g23780
Bradi1g23960
Bradi1g23980
Bradi1g24220
Bradi1g24520
Bradi1g24525
Bradi1g25240
Bradi1g25302
Bradi1g27060
Bradi1g27250
Bradi1g27880
Bradi1g27890
Bradi1g28090
Bradi1g28100
Bradi1g28500
Bradi1g28750
Bradi1g28870
Bradi1g29390
Bradi1g29420
Bradi1g30150
Bradi1g30580
Bradi1g30610
Bradi1g31066
Bradi1g31112
Bradi1g31330
Bradi1g31370
Bradi1g31460
Bradi1g31710
Bradi1g31810
Bradi1g32010
Bradi1g32020
Bradi1g32180
Bradi1g32217
Bradi1g32410
Bradi1g33560
Bradi1g36720
Bradi1g37775
Bradi1g38010
Bradi1g38227
Bradi1g38660
Bradi1g39120
Bradi1g39220
Bradi1g39920
Bradi1g41970
Bradi1g41990
Bradi1g42360
Bradi1g42940
Bradi1g43120
Bradi1g43200
Bradi1g43700
Bradi1g44307
Bradi1g44577
Bradi1g44700
Bradi1g44767
Bradi1g44860
Bradi1g45347
Bradi1g46080
Bradi1g46200
Bradi1g46350
Bradi1g46560
Bradi1g47500
Bradi1g47556
Bradi1g47730
Bradi1g47890
Bradi1g47910
Bradi1g48060
Bradi1g48800
Bradi1g49670
Bradi1g49750
Bradi1g49760
Bradi1g50270
Bradi1g50620
Bradi1g50850
Bradi1g50860
Bradi1g50920
Bradi1g51290
Bradi1g51480
Bradi1g52230
Bradi1g52650
Bradi1g52980
Bradi1g53560
Bradi1g53790
Bradi1g54007
Bradi1g54160
Bradi1g54200
Bradi1g54420
Bradi1g54570
Bradi1g54807
Bradi1g54920
Bradi1g55280
Bradi1g55840
Bradi1g55980
Bradi1g56280
Bradi1g57137
Bradi1g57190
Bradi1g57370
Bradi1g57730
Bradi1g57760
Bradi1g57920
Bradi1g58680
Bradi1g58685
Bradi1g59070
Bradi1g59280
Bradi1g59410
Bradi1g59970
Bradi1g60160
Bradi1g60190
Bradi1g60910
Bradi1g61730
Bradi1g61740
Bradi1g61764
Bradi1g62360
Bradi1g62430
Bradi1g62590
Bradi1g62720
Bradi1g62830
Bradi1g62930
Bradi1g63330
Bradi1g63850
Bradi1g64160
Bradi1g64210
Bradi1g64380
Bradi1g64927
Bradi1g66130
Bradi1g66390
Bradi1g66710
Bradi1g67430
Bradi1g67750
Bradi1g68380
Bradi1g68697
Bradi1g69810
Bradi1g70017
Bradi1g70937
Bradi1g71000
Bradi1g71660
Bradi1g72470
Bradi1g72480
Bradi1g72750
Bradi1g72980
Bradi1g74185
Bradi1g74940
Bradi1g74950
Bradi1g75080
Bradi1g75790
Bradi1g75800
Bradi1g75887
Bradi1g76480
Bradi1g76707
Bradi1g77200
Bradi1g77340
Bradi1g77470
Bradi1g77780
Bradi1g77957
Bradi2g00590
Bradi2g00627
Bradi2g01010
Bradi2g01810
Bradi2g01890
Bradi2g02200
Bradi2g02687
Bradi2g02780
Bradi2g02870
Bradi2g02890
Bradi2g03070
Bradi2g03420
Bradi2g03460
Bradi2g03760
Bradi2g03960
Bradi2g04620
Bradi2g04950
Bradi2g05060
Bradi2g05816
Bradi2g05860
Bradi2g05970
Bradi2g06160
Bradi2g06250
Bradi2g07770
Bradi2g07850
Bradi2g07870
Bradi2g08390
Bradi2g09030
Bradi2g09790
Bradi2g09860
Bradi2g10040
Bradi2g10090
Bradi2g10180
Bradi2g10400
Bradi2g10420
Bradi2g10530
Bradi2g10850
Bradi2g11520
Bradi2g13310
Bradi2g13337
Bradi2g13510
Bradi2g13640
Bradi2g14350
Bradi2g15127
Bradi2g15480
Bradi2g15700
Bradi2g15890
Bradi2g16130
Bradi2g16140
Bradi2g16500
Bradi2g16600
Bradi2g16680
Bradi2g16970
Bradi2g17192
Bradi2g18227
Bradi2g18260
Bradi2g18420
Bradi2g18710
Bradi2g19510
Bradi2g19560
Bradi2g20141
Bradi2g20230
Bradi2g20580
Bradi2g21930
Bradi2g22540
Bradi2g22580
Bradi2g22840
Bradi2g22897
Bradi2g23110
Bradi2g23340
Bradi2g25180
Bradi2g25250
Bradi2g25350
Bradi2g26720
Bradi2g27760
Bradi2g29750
Bradi2g30460
Bradi2g30470
Bradi2g31210
Bradi2g31715
Bradi2g32220
Bradi2g32240
Bradi2g32640
Bradi2g33910
Bradi2g34102
Bradi2g34200
Bradi2g34527
Bradi2g34680
Bradi2g34750
Bradi2g34870
Bradi2g34980
Bradi2g35680
Bradi2g35690
Bradi2g36200
Bradi2g36205
Bradi2g36330
Bradi2g37250
Bradi2g37420
Bradi2g37830
Bradi2g37930
Bradi2g39530
Bradi2g39810
Bradi2g39870
Bradi2g39930
Bradi2g40660
Bradi2g41187
Bradi2g41240
Bradi2g41480
Bradi2g41520
Bradi2g41580
Bradi2g41710
Bradi2g42017
Bradi2g42630
Bradi2g42850
Bradi2g42855
Bradi2g43447
Bradi2g43690
Bradi2g43700
Bradi2g43770
Bradi2g44970
Bradi2g46550
Bradi2g47760
Bradi2g50020
Bradi2g50050
Bradi2g50130
Bradi2g50136
Bradi2g50850
Bradi2g51030
Bradi2g51140
Bradi2g51830
Bradi2g52180
Bradi2g52295
Bradi2g52920
Bradi2g52930
Bradi2g53107
Bradi2g53210
Bradi2g53220
Bradi2g53590
Bradi2g54360
Bradi2g54390
Bradi2g54520
Bradi2g54600
Bradi2g55077
Bradi2g55126
Bradi2g55600
Bradi2g56510
Bradi2g57510
Bradi2g57630
Bradi2g57770
Bradi2g57827
Bradi2g57887
Bradi2g58250
Bradi2g58270
Bradi2g59080
Bradi2g59226
Bradi2g59260
Bradi2g61300
Bradi2g61800
Bradi2g61970
Bradi3g00320
Bradi3g00387
Bradi3g00440
Bradi3g00500
Bradi3g01180
Bradi3g01190
Bradi3g01600
Bradi3g01817
Bradi3g02530
Bradi3g02680
Bradi3g03526
Bradi3g03637
Bradi3g03780
Bradi3g04450
Bradi3g05847
Bradi3g06280
Bradi3g07200
Bradi3g08720
Bradi3g08900
Bradi3g09900
Bradi3g10166
Bradi3g10437
Bradi3g11130
Bradi3g11150
Bradi3g11327
Bradi3g12780
Bradi3g14600
Bradi3g14640
Bradi3g15467
Bradi3g15480
Bradi3g15620
Bradi3g16967
Bradi3g17100
Bradi3g17710
Bradi3g17900
Bradi3g18970
Bradi3g18990
Bradi3g19040
Bradi3g19520
Bradi3g19780
Bradi3g19910
Bradi3g20110
Bradi3g20530
Bradi3g20560
Bradi3g20590
Bradi3g20620
Bradi3g21230
Bradi3g21310
Bradi3g22000
Bradi3g23060
Bradi3g23072
Bradi3g23310
Bradi3g24655
Bradi3g24680
Bradi3g25585
Bradi3g26697
Bradi3g26945
Bradi3g26950
Bradi3g26967
Bradi3g26980
Bradi3g27027
Bradi3g27252
Bradi3g27540
Bradi3g27660
Bradi3g27720
Bradi3g27730
Bradi3g27906
Bradi3g28060
Bradi3g28390
Bradi3g28640
Bradi3g28650
Bradi3g28890
Bradi3g29060
Bradi3g29087
Bradi3g29240
Bradi3g29410
Bradi3g29790
Bradi3g29917
Bradi3g30230
Bradi3g30235
Bradi3g31110
Bradi3g31430
Bradi3g32550
Bradi3g32820
Bradi3g33530
Bradi3g33830
Bradi3g33967
Bradi3g34070
Bradi3g34127
Bradi3g35050
Bradi3g35517
Bradi3g36650
Bradi3g36980
Bradi3g38527
Bradi3g38650
Bradi3g38897
Bradi3g39580
Bradi3g39920
Bradi3g40760
Bradi3g40767
Bradi3g41230
Bradi3g41430
Bradi3g41440
Bradi3g41835
Bradi3g42900
Bradi3g43070
Bradi3g43130
Bradi3g43475
Bradi3g43737
Bradi3g44280
Bradi3g45230
Bradi3g45260
Bradi3g45490
Bradi3g45627
Bradi3g46470
Bradi3g46800
Bradi3g47140
Bradi3g47157
Bradi3g47450
Bradi3g47670
Bradi3g47770
Bradi3g48157
Bradi3g48510
Bradi3g48860
Bradi3g48870
Bradi3g48990
Bradi3g49467
Bradi3g49480
Bradi3g50010
Bradi3g51060
Bradi3g51240
Bradi3g51830
Bradi3g52367
Bradi3g52727
Bradi3g52830
Bradi3g53460
Bradi3g53720
Bradi3g54110
Bradi3g54495
Bradi3g54500
Bradi3g54680
Bradi3g54807
Bradi3g55120
Bradi3g55130
Bradi3g55230
Bradi3g56100
Bradi3g56230
Bradi3g56240
Bradi3g56350
Bradi3g56410
Bradi3g56470
Bradi3g56497
Bradi3g57027
Bradi3g57500
Bradi3g60027
Bradi3g60080
Bradi3g60290
Bradi3g60762
Bradi3g61020
Bradi4g00650
Bradi4g00730
Bradi4g00800
Bradi4g01080
Bradi4g01110
Bradi4g01810
Bradi4g01900
Bradi4g01980
Bradi4g02000
Bradi4g02100
Bradi4g03107
Bradi4g03302
Bradi4g03700
Bradi4g03777
Bradi4g03810
Bradi4g03930
Bradi4g04290
Bradi4g04560
Bradi4g05560
Bradi4g05855
Bradi4g06060
Bradi4g06650
Bradi4g06757
Bradi4g06810
Bradi4g06840
Bradi4g07120
Bradi4g07190
Bradi4g07397
Bradi4g07510
Bradi4g07870
Bradi4g08527
Bradi4g08667
Bradi4g08880
Bradi4g09240
Bradi4g10326
Bradi4g10367
Bradi4g10447
Bradi4g10720
Bradi4g11550
Bradi4g12170
Bradi4g12960
Bradi4g13590
Bradi4g13890
Bradi4g13910
Bradi4g14160
Bradi4g15350
Bradi4g15780
Bradi4g16020
Bradi4g16160
Bradi4g16810
Bradi4g16857
Bradi4g17150
Bradi4g17160
Bradi4g19550
Bradi4g19560
Bradi4g19975
Bradi4g20240
Bradi4g20250
Bradi4g20580
Bradi4g20800
Bradi4g20840
Bradi4g20867
Bradi4g21250
Bradi4g21848
Bradi4g21854
Bradi4g22080
Bradi4g22120
Bradi4g22160
Bradi4g23250
Bradi4g24650
Bradi4g24700
Bradi4g24720
Bradi4g25730
Bradi4g26640
Bradi4g27376
Bradi4g27460
Bradi4g27580
Bradi4g29310
Bradi4g29430
Bradi4g29520
Bradi4g29840
Bradi4g29887
Bradi4g31190
Bradi4g31410
Bradi4g32370
Bradi4g32987
Bradi4g33067
Bradi4g33080
Bradi4g33440
Bradi4g33530
Bradi4g33980
Bradi4g34170
Bradi4g34360
Bradi4g35690
Bradi4g36490
Bradi4g36780
Bradi4g36976
Bradi4g37140
Bradi4g37917
Bradi4g38090
Bradi4g38357
Bradi4g38630
Bradi4g38830
Bradi4g38880
Bradi4g39120
Bradi4g40440
Bradi4g40560
Bradi4g40710
Bradi4g40830
Bradi4g41050
Bradi4g41070
Bradi4g41150
Bradi4g41160
Bradi4g41180
Bradi4g41717
Bradi4g41767
Bradi4g43500
Bradi4g43700
Bradi4g43760
Bradi4g43980
Bradi4g44190
Bradi4g44660
Bradi4g45100
Bradi5g00510
Bradi5g00880
Bradi5g01270
Bradi5g01456
Bradi5g01462
Bradi5g02835
Bradi5g04847
Bradi5g05190
Bradi5g05650
Bradi5g07170
Bradi5g07180
Bradi5g08670
Bradi5g08930
Bradi5g09190
Bradi5g09230
Bradi5g10080
Bradi5g10690
Bradi5g10770
Bradi5g10970
Bradi5g11887
Bradi5g12347
Bradi5g12380
Bradi5g12530
Bradi5g12870
Bradi5g13190
Bradi5g13310
Bradi5g14160
Bradi5g14590
Bradi5g14667
Bradi5g14700
Bradi5g15210
Bradi5g15270
Bradi5g15660
Bradi5g15880
Bradi5g15888
Bradi5g16100
Bradi5g16220
Bradi5g17540
Bradi5g17947
Bradi5g19340
Bradi5g19570
Bradi5g20040
Bradi5g20280
Bradi5g20490
Bradi5g20660
Bradi5g20857
Bradi5g21230
Bradi5g21380
Bradi5g21480
Bradi5g21986
Bradi5g22027
Bradi5g22730
Bradi5g23367
Bradi5g24680
Bradi5g24980
Bradi5g25110
Bradi5g25920
Bradi5g26400
Bradi5g26806
Bradi5g26917
Bradi5g27270
Bradi5g27570

## Sheet: Module 05
Bradi1g00460
Bradi1g01140
Bradi1g01257
Bradi1g01270
Bradi1g01420
Bradi1g01530
Bradi1g01970
Bradi1g02010
Bradi1g02130
Bradi1g02180
Bradi1g02480
Bradi1g03020
Bradi1g03450
Bradi1g04150
Bradi1g05100
Bradi1g06380
Bradi1g06590
Bradi1g06945
Bradi1g07810
Bradi1g09310
Bradi1g09357
Bradi1g10447
Bradi1g11010
Bradi1g11510
Bradi1g12267
Bradi1g13060
Bradi1g13240
Bradi1g14127
Bradi1g14590
Bradi1g14790
Bradi1g15020
Bradi1g15110
Bradi1g15300
Bradi1g15317
Bradi1g15410
Bradi1g15900
Bradi1g16570
Bradi1g17650
Bradi1g17820
Bradi1g18570
Bradi1g18810
Bradi1g20316
Bradi1g21210
Bradi1g21975
Bradi1g22330
Bradi1g22590
Bradi1g23410
Bradi1g23840
Bradi1g24147
Bradi1g24690
Bradi1g25296
Bradi1g25310
Bradi1g25780
Bradi1g25830
Bradi1g26337
Bradi1g27050
Bradi1g27310
Bradi1g27377
Bradi1g27400
Bradi1g27807
Bradi1g28300
Bradi1g28660
Bradi1g28710
Bradi1g29020
Bradi1g29147
Bradi1g29287
Bradi1g29510
Bradi1g29634
Bradi1g30200
Bradi1g30370
Bradi1g30527
Bradi1g32610
Bradi1g32645
Bradi1g33410
Bradi1g33470
Bradi1g33850
Bradi1g33980
Bradi1g34537
Bradi1g34660
Bradi1g34760
Bradi1g35500
Bradi1g35585
Bradi1g36270
Bradi1g36670
Bradi1g36770
Bradi1g37130
Bradi1g37182
Bradi1g38000
Bradi1g39140
Bradi1g39270
Bradi1g39363
Bradi1g41220
Bradi1g41640
Bradi1g42340
Bradi1g42520
Bradi1g42960
Bradi1g44550
Bradi1g44680
Bradi1g45250
Bradi1g45297
Bradi1g45547
Bradi1g45565
Bradi1g45620
Bradi1g45910
Bradi1g48350
Bradi1g49150
Bradi1g49340
Bradi1g49460
Bradi1g50067
Bradi1g50432
Bradi1g50990
Bradi1g51070
Bradi1g51817
Bradi1g52160
Bradi1g52450
Bradi1g52720
Bradi1g53040
Bradi1g53620
Bradi1g53890
Bradi1g54400
Bradi1g54870
Bradi1g55340
Bradi1g55460
Bradi1g55540
Bradi1g55947
Bradi1g56860
Bradi1g56880
Bradi1g56970
Bradi1g57546
Bradi1g58197
Bradi1g58730
Bradi1g59215
Bradi1g59560
Bradi1g59740
Bradi1g59920
Bradi1g60080
Bradi1g60357
Bradi1g62760
Bradi1g64120
Bradi1g64310
Bradi1g65450
Bradi1g67110
Bradi1g67220
Bradi1g67480
Bradi1g67967
Bradi1g68320
Bradi1g68837
Bradi1g69360
Bradi1g69557
Bradi1g69617
Bradi1g69740
Bradi1g70000
Bradi1g70250
Bradi1g70450
Bradi1g70960
Bradi1g70980
Bradi1g71860
Bradi1g71870
Bradi1g72130
Bradi1g73060
Bradi1g73700
Bradi1g75580
Bradi1g75860
Bradi1g76300
Bradi1g77210
Bradi1g77270
Bradi1g77280
Bradi1g77530
Bradi1g78180
Bradi2g00950
Bradi2g01070
Bradi2g01120
Bradi2g02647
Bradi2g02680
Bradi2g03260
Bradi2g03820
Bradi2g04280
Bradi2g04537
Bradi2g04550
Bradi2g05100
Bradi2g05242
Bradi2g05480
Bradi2g05800
Bradi2g06000
Bradi2g07237
Bradi2g07530
Bradi2g07710
Bradi2g08187
Bradi2g08210
Bradi2g08410
Bradi2g09420
Bradi2g09550
Bradi2g09627
Bradi2g10117
Bradi2g11270
Bradi2g11360
Bradi2g11652
Bradi2g12740
Bradi2g12870
Bradi2g13137
Bradi2g13210
Bradi2g13250
Bradi2g13257
Bradi2g13380
Bradi2g13487
Bradi2g13540
Bradi2g13630
Bradi2g13750
Bradi2g14410
Bradi2g14670
Bradi2g14750
Bradi2g15526
Bradi2g15550
Bradi2g16410
Bradi2g17390
Bradi2g18650
Bradi2g18677
Bradi2g18717
Bradi2g18820
Bradi2g18960
Bradi2g19220
Bradi2g19320
Bradi2g19490
Bradi2g20300
Bradi2g20447
Bradi2g21720
Bradi2g22097
Bradi2g22870
Bradi2g23207
Bradi2g24957
Bradi2g25017
Bradi2g25417
Bradi2g25837
Bradi2g26030
Bradi2g26120
Bradi2g26520
Bradi2g26930
Bradi2g31740
Bradi2g33397
Bradi2g34480
Bradi2g35570
Bradi2g35587
Bradi2g35627
Bradi2g35640
Bradi2g35660
Bradi2g36057
Bradi2g36230
Bradi2g36277
Bradi2g36490
Bradi2g36817
Bradi2g36856
Bradi2g36920
Bradi2g37190
Bradi2g37530
Bradi2g37586
Bradi2g37592
Bradi2g37760
Bradi2g37817
Bradi2g38290
Bradi2g38577
Bradi2g39137
Bradi2g39330
Bradi2g39517
Bradi2g39730
Bradi2g40415
Bradi2g40677
Bradi2g40730
Bradi2g41210
Bradi2g42327
Bradi2g42337
Bradi2g42860
Bradi2g42926
Bradi2g42950
Bradi2g43062
Bradi2g43087
Bradi2g43100
Bradi2g43310
Bradi2g43600
Bradi2g45180
Bradi2g45400
Bradi2g45670
Bradi2g45680
Bradi2g45757
Bradi2g46090
Bradi2g46277
Bradi2g46780
Bradi2g46970
Bradi2g47337
Bradi2g47380
Bradi2g47457
Bradi2g48750
Bradi2g49200
Bradi2g49207
Bradi2g49440
Bradi2g49627
Bradi2g50340
Bradi2g50820
Bradi2g51200
Bradi2g51450
Bradi2g51670
Bradi2g51760
Bradi2g51967
Bradi2g52022
Bradi2g52610
Bradi2g53760
Bradi2g54110
Bradi2g54290
Bradi2g55132
Bradi2g55460
Bradi2g55660
Bradi2g56387
Bradi2g56587
Bradi2g58070
Bradi2g58077
Bradi2g58140
Bradi2g58200
Bradi2g58742
Bradi2g59037
Bradi2g59460
Bradi2g60317
Bradi2g60470
Bradi2g60510
Bradi2g60740
Bradi2g61590
Bradi2g61710
Bradi2g61920
Bradi3g00597
Bradi3g00830
Bradi3g01087
Bradi3g01667
Bradi3g02580
Bradi3g03450
Bradi3g03550
Bradi3g03587
Bradi3g03740
Bradi3g04480
Bradi3g04650
Bradi3g05130
Bradi3g05210
Bradi3g06710
Bradi3g06950
Bradi3g07140
Bradi3g08030
Bradi3g08340
Bradi3g08637
Bradi3g09317
Bradi3g09760
Bradi3g10060
Bradi3g10110
Bradi3g10360
Bradi3g10416
Bradi3g10590
Bradi3g10937
Bradi3g11480
Bradi3g11520
Bradi3g12990
Bradi3g14095
Bradi3g14320
Bradi3g14400
Bradi3g14520
Bradi3g15290
Bradi3g15457
Bradi3g16120
Bradi3g16140
Bradi3g16570
Bradi3g16830
Bradi3g16990
Bradi3g17027
Bradi3g17580
Bradi3g17630
Bradi3g17740
Bradi3g17857
Bradi3g18060
Bradi3g18140
Bradi3g18200
Bradi3g18350
Bradi3g18700
Bradi3g19210
Bradi3g19310
Bradi3g19897
Bradi3g20947
Bradi3g21720
Bradi3g22020
Bradi3g22387
Bradi3g23020
Bradi3g23107
Bradi3g23230
Bradi3g25093
Bradi3g25226
Bradi3g27480
Bradi3g27505
Bradi3g28477
Bradi3g28570
Bradi3g28747
Bradi3g28877
Bradi3g29140
Bradi3g30170
Bradi3g31760
Bradi3g32027
Bradi3g33090
Bradi3g33110
Bradi3g33790
Bradi3g33820
Bradi3g34260
Bradi3g34990
Bradi3g35037
Bradi3g36130
Bradi3g36620
Bradi3g37537
Bradi3g37770
Bradi3g37785
Bradi3g37930
Bradi3g38570
Bradi3g39550
Bradi3g40337
Bradi3g41650
Bradi3g41960
Bradi3g42650
Bradi3g42770
Bradi3g42820
Bradi3g42970
Bradi3g42980
Bradi3g43200
Bradi3g43235
Bradi3g43330
Bradi3g43370
Bradi3g44120
Bradi3g44230
Bradi3g45327
Bradi3g46110
Bradi3g46270
Bradi3g46820
Bradi3g47847
Bradi3g48080
Bradi3g48330
Bradi3g48647
Bradi3g48850
Bradi3g50670
Bradi3g51077
Bradi3g51420
Bradi3g51535
Bradi3g52240
Bradi3g53780
Bradi3g54590
Bradi3g54710
Bradi3g55460
Bradi3g55660
Bradi3g56087
Bradi3g56200
Bradi3g56780
Bradi3g57060
Bradi3g57410
Bradi3g57620
Bradi3g57880
Bradi3g58120
Bradi3g59160
Bradi3g59480
Bradi3g59600
Bradi3g59942
Bradi3g59950
Bradi3g60150
Bradi3g60407
Bradi3g60630
Bradi3g60827
Bradi3g60940
Bradi4g00237
Bradi4g01400
Bradi4g01760
Bradi4g01790
Bradi4g01972
Bradi4g01990
Bradi4g02150
Bradi4g02537
Bradi4g03090
Bradi4g03170
Bradi4g03650
Bradi4g06190
Bradi4g06800
Bradi4g07040
Bradi4g07110
Bradi4g07610
Bradi4g07950
Bradi4g08380
Bradi4g08750
Bradi4g09020
Bradi4g09260
Bradi4g09280
Bradi4g09490
Bradi4g09597
Bradi4g09870
Bradi4g09957
Bradi4g10037
Bradi4g10197
Bradi4g11137
Bradi4g11635
Bradi4g11687
Bradi4g13190
Bradi4g13210
Bradi4g13460
Bradi4g13805
Bradi4g13830
Bradi4g13940
Bradi4g14130
Bradi4g14280
Bradi4g16300
Bradi4g16900
Bradi4g17167
Bradi4g19110
Bradi4g19947
Bradi4g20190
Bradi4g20382
Bradi4g20700
Bradi4g21200
Bradi4g21820
Bradi4g22012
Bradi4g23470
Bradi4g24070
Bradi4g24170
Bradi4g24244
Bradi4g24530
Bradi4g24690
Bradi4g24857
Bradi4g24887
Bradi4g25090
Bradi4g25680
Bradi4g25790
Bradi4g26040
Bradi4g26157
Bradi4g26180
Bradi4g26227
Bradi4g27300
Bradi4g27310
Bradi4g27880
Bradi4g27897
Bradi4g28187
Bradi4g28800
Bradi4g29030
Bradi4g29102
Bradi4g29640
Bradi4g30070
Bradi4g30130
Bradi4g30220
Bradi4g30260
Bradi4g31500
Bradi4g32360
Bradi4g32660
Bradi4g32760
Bradi4g32927
Bradi4g33100
Bradi4g34090
Bradi4g34470
Bradi4g34860
Bradi4g35207
Bradi4g36050
Bradi4g36380
Bradi4g36570
Bradi4g36960
Bradi4g37185
Bradi4g37820
Bradi4g37990
Bradi4g38060
Bradi4g38147
Bradi4g38680
Bradi4g39027
Bradi4g39090
Bradi4g39100
Bradi4g40260
Bradi4g40380
Bradi4g40410
Bradi4g40860
Bradi4g41390
Bradi4g41960
Bradi4g42330
Bradi4g42430
Bradi4g42750
Bradi4g43180
Bradi4g43190
Bradi4g43490
Bradi4g44920
Bradi4g45030
Bradi4g45430
Bradi5g00990
Bradi5g01220
Bradi5g01317
Bradi5g02090
Bradi5g03050
Bradi5g03327
Bradi5g03650
Bradi5g04050
Bradi5g04673
Bradi5g04777
Bradi5g04840
Bradi5g05090
Bradi5g05920
Bradi5g07370
Bradi5g08650
Bradi5g08907
Bradi5g09880
Bradi5g10050
Bradi5g10110
Bradi5g10330
Bradi5g10432
Bradi5g10730
Bradi5g11000
Bradi5g11610
Bradi5g11840
Bradi5g12335
Bradi5g12400
Bradi5g12702
Bradi5g13737
Bradi5g13947
Bradi5g14070
Bradi5g14360
Bradi5g14840
Bradi5g15320
Bradi5g15326
Bradi5g15377
Bradi5g15550
Bradi5g15670
Bradi5g15896
Bradi5g16550
Bradi5g17120
Bradi5g17220
Bradi5g17565
Bradi5g17610
Bradi5g17670
Bradi5g17710
Bradi5g17820
Bradi5g18610
Bradi5g19250
Bradi5g19620
Bradi5g19780
Bradi5g20780
Bradi5g21215
Bradi5g21640
Bradi5g21820
Bradi5g22810
Bradi5g25620
Bradi5g25870
Bradi5g26670

## Sheet: Module 06
Bradi1g00730
Bradi1g01365
Bradi1g01507
Bradi1g03590
Bradi1g03610
Bradi1g03850
Bradi1g04250
Bradi1g05080
Bradi1g05300
Bradi1g05540
Bradi1g06980
Bradi1g07380
Bradi1g08510
Bradi1g08870
Bradi1g09950
Bradi1g11220
Bradi1g11630
Bradi1g11700
Bradi1g11960
Bradi1g12090
Bradi1g12110
Bradi1g13930
Bradi1g16190
Bradi1g17250
Bradi1g17560
Bradi1g18330
Bradi1g18347
Bradi1g18500
Bradi1g19777
Bradi1g19860
Bradi1g20620
Bradi1g21390
Bradi1g22037
Bradi1g22077
Bradi1g22270
Bradi1g22870
Bradi1g22930
Bradi1g25350
Bradi1g26170
Bradi1g29940
Bradi1g30130
Bradi1g30246
Bradi1g31240
Bradi1g32990
Bradi1g33010
Bradi1g34807
Bradi1g35210
Bradi1g35660
Bradi1g35840
Bradi1g35960
Bradi1g36277
Bradi1g36290
Bradi1g36780
Bradi1g37070
Bradi1g37080
Bradi1g37710
Bradi1g37720
Bradi1g38760
Bradi1g41980
Bradi1g42640
Bradi1g42730
Bradi1g42810
Bradi1g43810
Bradi1g44230
Bradi1g44570
Bradi1g45080
Bradi1g46530
Bradi1g46980
Bradi1g48240
Bradi1g48390
Bradi1g49600
Bradi1g49657
Bradi1g50370
Bradi1g51610
Bradi1g53850
Bradi1g53960
Bradi1g54110
Bradi1g54167
Bradi1g54227
Bradi1g54990
Bradi1g55250
Bradi1g55357
Bradi1g56120
Bradi1g56920
Bradi1g58500
Bradi1g61040
Bradi1g61170
Bradi1g61330
Bradi1g62090
Bradi1g63967
Bradi1g65480
Bradi1g65830
Bradi1g65920
Bradi1g65930
Bradi1g66090
Bradi1g66470
Bradi1g66750
Bradi1g66790
Bradi1g66800
Bradi1g67040
Bradi1g67067
Bradi1g67080
Bradi1g67350
Bradi1g68440
Bradi1g68720
Bradi1g69700
Bradi1g70610
Bradi1g71377
Bradi1g72086
Bradi1g72967
Bradi1g74300
Bradi1g74630
Bradi1g75520
Bradi1g75560
Bradi1g77637
Bradi1g78660
Bradi1g78670
Bradi1g78680
Bradi1g78690
Bradi2g00490
Bradi2g00831
Bradi2g01440
Bradi2g02110
Bradi2g02400
Bradi2g02410
Bradi2g02940
Bradi2g04597
Bradi2g05140
Bradi2g05380
Bradi2g05390
Bradi2g06660
Bradi2g07020
Bradi2g08860
Bradi2g09070
Bradi2g10210
Bradi2g11040
Bradi2g11280
Bradi2g12990
Bradi2g13270
Bradi2g13870
Bradi2g17187
Bradi2g17200
Bradi2g17950
Bradi2g18750
Bradi2g18990
Bradi2g19530
Bradi2g19540
Bradi2g19960
Bradi2g23250
Bradi2g23430
Bradi2g23440
Bradi2g23710
Bradi2g27007
Bradi2g27817
Bradi2g30560
Bradi2g33090
Bradi2g33360
Bradi2g33610
Bradi2g33682
Bradi2g34300
Bradi2g35120
Bradi2g36515
Bradi2g36770
Bradi2g37480
Bradi2g37552
Bradi2g38140
Bradi2g38237
Bradi2g38857
Bradi2g41110
Bradi2g45130
Bradi2g46130
Bradi2g48040
Bradi2g48220
Bradi2g48230
Bradi2g49660
Bradi2g50290
Bradi2g50300
Bradi2g50630
Bradi2g50830
Bradi2g51010
Bradi2g51240
Bradi2g51550
Bradi2g51980
Bradi2g53810
Bradi2g54570
Bradi2g54927
Bradi2g56490
Bradi2g56920
Bradi2g56927
Bradi2g57230
Bradi2g57476
Bradi2g59710
Bradi2g59720
Bradi2g60497
Bradi2g60886
Bradi2g61657
Bradi2g62310
Bradi2g62520
Bradi3g01477
Bradi3g01590
Bradi3g02520
Bradi3g02540
Bradi3g02710
Bradi3g03030
Bradi3g04320
Bradi3g04467
Bradi3g05286
Bradi3g05530
Bradi3g06107
Bradi3g07595
Bradi3g08610
Bradi3g08620
Bradi3g09740
Bradi3g10510
Bradi3g11280
Bradi3g13237
Bradi3g13960
Bradi3g15120
Bradi3g15880
Bradi3g15890
Bradi3g16600
Bradi3g17160
Bradi3g22297
Bradi3g22980
Bradi3g23340
Bradi3g27550
Bradi3g28070
Bradi3g29070
Bradi3g29970
Bradi3g31150
Bradi3g31377
Bradi3g32510
Bradi3g33860
Bradi3g34005
Bradi3g34387
Bradi3g35790
Bradi3g36820
Bradi3g37260
Bradi3g37270
Bradi3g37790
Bradi3g38150
Bradi3g38220
Bradi3g38440
Bradi3g38790
Bradi3g39600
Bradi3g39630
Bradi3g40890
Bradi3g40940
Bradi3g42090
Bradi3g42690
Bradi3g42925
Bradi3g43090
Bradi3g43640
Bradi3g44950
Bradi3g45030
Bradi3g45820
Bradi3g45830
Bradi3g45910
Bradi3g45920
Bradi3g45930
Bradi3g47060
Bradi3g48042
Bradi3g48150
Bradi3g48240
Bradi3g48250
Bradi3g48440
Bradi3g48540
Bradi3g49130
Bradi3g49630
Bradi3g49790
Bradi3g49860
Bradi3g50110
Bradi3g50172
Bradi3g53920
Bradi3g54267
Bradi3g54550
Bradi3g57017
Bradi3g57530
Bradi3g58197
Bradi3g58260
Bradi3g58280
Bradi3g58300
Bradi3g58590
Bradi3g59726
Bradi4g00747
Bradi4g02510
Bradi4g03560
Bradi4g05450
Bradi4g06030
Bradi4g06370
Bradi4g09990
Bradi4g10060
Bradi4g10137
Bradi4g11330
Bradi4g12050
Bradi4g14565
Bradi4g19117
Bradi4g21180
Bradi4g21640
Bradi4g22270
Bradi4g24830
Bradi4g26150
Bradi4g26430
Bradi4g27090
Bradi4g27270
Bradi4g27370
Bradi4g28340
Bradi4g29510
Bradi4g31220
Bradi4g31830
Bradi4g32941
Bradi4g33870
Bradi4g33878
Bradi4g34960
Bradi4g35170
Bradi4g35230
Bradi4g35780
Bradi4g36090
Bradi4g36540
Bradi4g36690
Bradi4g37770
Bradi4g39340
Bradi4g39980
Bradi4g40197
Bradi4g40960
Bradi4g41057
Bradi4g41940
Bradi4g41980
Bradi4g43230
Bradi5g01180
Bradi5g02037
Bradi5g03350
Bradi5g03640
Bradi5g04080
Bradi5g04600
Bradi5g06390
Bradi5g07780
Bradi5g08140
Bradi5g09340
Bradi5g10250
Bradi5g10420
Bradi5g10980
Bradi5g11110
Bradi5g11130
Bradi5g11630
Bradi5g12547
Bradi5g12600
Bradi5g13170
Bradi5g14367
Bradi5g14550
Bradi5g15300
Bradi5g15970
Bradi5g15977
Bradi5g16970
Bradi5g18900
Bradi5g19010
Bradi5g19140
Bradi5g19660
Bradi5g19760
Bradi5g21810
Bradi5g22230
Bradi5g23320
Bradi5g23525
Bradi5g23900
Bradi5g23910
Bradi5g26907
Bradi5g27590

## Sheet: Module 07
Bradi1g00940
Bradi1g01000
Bradi1g03220
Bradi1g04130
Bradi1g04300
Bradi1g04700
Bradi1g06160
Bradi1g06430
Bradi1g07120
Bradi1g07140
Bradi1g07170
Bradi1g07370
Bradi1g07530
Bradi1g07980
Bradi1g09537
Bradi1g09940
Bradi1g10940
Bradi1g10990
Bradi1g11000
Bradi1g11310
Bradi1g13416
Bradi1g13630
Bradi1g14710
Bradi1g15290
Bradi1g18050
Bradi1g19140
Bradi1g19220
Bradi1g19240
Bradi1g19800
Bradi1g20790
Bradi1g20860
Bradi1g21780
Bradi1g23610
Bradi1g23900
Bradi1g24110
Bradi1g24500
Bradi1g24760
Bradi1g24850
Bradi1g24870
Bradi1g24980
Bradi1g25440
Bradi1g26287
Bradi1g26350
Bradi1g26880
Bradi1g27450
Bradi1g28330
Bradi1g28960
Bradi1g29000
Bradi1g29500
Bradi1g29590
Bradi1g33030
Bradi1g38630
Bradi1g41820
Bradi1g41830
Bradi1g42670
Bradi1g43705
Bradi1g44190
Bradi1g44530
Bradi1g45030
Bradi1g46620
Bradi1g47140
Bradi1g47650
Bradi1g49040
Bradi1g49770
Bradi1g52020
Bradi1g52460
Bradi1g52510
Bradi1g52707
Bradi1g54970
Bradi1g55740
Bradi1g56130
Bradi1g56580
Bradi1g58160
Bradi1g58220
Bradi1g58350
Bradi1g58480
Bradi1g58600
Bradi1g60100
Bradi1g60397
Bradi1g61250
Bradi1g61810
Bradi1g62150
Bradi1g62170
Bradi1g62240
Bradi1g62490
Bradi1g63087
Bradi1g63490
Bradi1g64130
Bradi1g64267
Bradi1g66296
Bradi1g66700
Bradi1g66910
Bradi1g67020
Bradi1g67170
Bradi1g68160
Bradi1g69650
Bradi1g71310
Bradi1g73770
Bradi1g76060
Bradi1g76470
Bradi1g76786
Bradi1g76880
Bradi1g77047
Bradi1g77350
Bradi1g77950
Bradi1g78240
Bradi1g78710
Bradi2g00986
Bradi2g03680
Bradi2g03717
Bradi2g03970
Bradi2g06080
Bradi2g06520
Bradi2g08340
Bradi2g09200
Bradi2g10740
Bradi2g10770
Bradi2g11060
Bradi2g12067
Bradi2g12310
Bradi2g12930
Bradi2g16260
Bradi2g16290
Bradi2g16810
Bradi2g17660
Bradi2g20380
Bradi2g21120
Bradi2g22367
Bradi2g23060
Bradi2g23460
Bradi2g23490
Bradi2g23680
Bradi2g25310
Bradi2g26110
Bradi2g26940
Bradi2g30370
Bradi2g30400
Bradi2g30490
Bradi2g31930
Bradi2g33500
Bradi2g34580
Bradi2g40040
Bradi2g41560
Bradi2g41890
Bradi2g42300
Bradi2g43900
Bradi2g44440
Bradi2g44856
Bradi2g45730
Bradi2g46520
Bradi2g46690
Bradi2g47320
Bradi2g48010
Bradi2g48210
Bradi2g49850
Bradi2g50520
Bradi2g50526
Bradi2g50532
Bradi2g50810
Bradi2g51480
Bradi2g52710
Bradi2g55150
Bradi2g56030
Bradi2g57590
Bradi2g57730
Bradi2g57910
Bradi2g58440
Bradi2g58770
Bradi2g59210
Bradi2g59550
Bradi2g61320
Bradi2g61500
Bradi2g61580
Bradi2g61830
Bradi2g61850
Bradi2g61960
Bradi3g00227
Bradi3g00640
Bradi3g00660
Bradi3g01550
Bradi3g01630
Bradi3g02730
Bradi3g03360
Bradi3g04160
Bradi3g04387
Bradi3g04987
Bradi3g05160
Bradi3g05226
Bradi3g06460
Bradi3g07190
Bradi3g09660
Bradi3g09730
Bradi3g10200
Bradi3g10760
Bradi3g10770
Bradi3g12460
Bradi3g12580
Bradi3g12690
Bradi3g12800
Bradi3g13170
Bradi3g13360
Bradi3g13670
Bradi3g13970
Bradi3g16187
Bradi3g17550
Bradi3g17640
Bradi3g17762
Bradi3g18830
Bradi3g19630
Bradi3g20470
Bradi3g20720
Bradi3g22330
Bradi3g22740
Bradi3g22930
Bradi3g22940
Bradi3g26391
Bradi3g26860
Bradi3g29760
Bradi3g30127
Bradi3g30160
Bradi3g30500
Bradi3g32100
Bradi3g34340
Bradi3g34400
Bradi3g34517
Bradi3g34940
Bradi3g35630
Bradi3g36600
Bradi3g36760
Bradi3g36930
Bradi3g38760
Bradi3g38777
Bradi3g39830
Bradi3g41170
Bradi3g41190
Bradi3g41800
Bradi3g42580
Bradi3g42620
Bradi3g42627
Bradi3g42730
Bradi3g45140
Bradi3g45700
Bradi3g46080
Bradi3g46737
Bradi3g47041
Bradi3g47690
Bradi3g47740
Bradi3g47890
Bradi3g47910
Bradi3g50060
Bradi3g50330
Bradi3g50390
Bradi3g52360
Bradi3g52400
Bradi3g55210
Bradi3g56060
Bradi3g56190
Bradi3g56270
Bradi3g56280
Bradi3g57220
Bradi3g57380
Bradi3g57520
Bradi3g58020
Bradi3g58140
Bradi3g58250
Bradi3g58290
Bradi3g58780
Bradi3g59130
Bradi3g59430
Bradi3g59490
Bradi4g01430
Bradi4g01640
Bradi4g03477
Bradi4g05897
Bradi4g06017
Bradi4g06980
Bradi4g07380
Bradi4g07450
Bradi4g07620
Bradi4g08020
Bradi4g08030
Bradi4g08500
Bradi4g08800
Bradi4g09125
Bradi4g09920
Bradi4g14850
Bradi4g16480
Bradi4g16830
Bradi4g16885
Bradi4g20500
Bradi4g21170
Bradi4g21363
Bradi4g22110
Bradi4g23850
Bradi4g24367
Bradi4g25490
Bradi4g25510
Bradi4g27040
Bradi4g27210
Bradi4g27480
Bradi4g27740
Bradi4g27960
Bradi4g28160
Bradi4g30170
Bradi4g32730
Bradi4g33010
Bradi4g33940
Bradi4g35810
Bradi4g36310
Bradi4g37210
Bradi4g37560
Bradi4g37870
Bradi4g38440
Bradi4g39570
Bradi4g40780
Bradi4g40800
Bradi4g41870
Bradi4g43920
Bradi4g45270
Bradi5g00610
Bradi5g02990
Bradi5g03740
Bradi5g03860
Bradi5g07360
Bradi5g08360
Bradi5g09530
Bradi5g09650
Bradi5g11290
Bradi5g11360
Bradi5g12150
Bradi5g12330
Bradi5g12370
Bradi5g12430
Bradi5g14210
Bradi5g14230
Bradi5g14280
Bradi5g16980
Bradi5g19940
Bradi5g20670
Bradi5g21310
Bradi5g22290
Bradi5g22510
Bradi5g23437
Bradi5g23780
Bradi5g23790
Bradi5g24550
Bradi5g24590
Bradi5g24640
Bradi5g25291
Bradi5g26060

## Sheet: Module 08
Bradi1g00427
Bradi1g02000
Bradi1g02760
Bradi1g04000
Bradi1g10530
Bradi1g10697
Bradi1g14690
Bradi1g17570
Bradi1g21110
Bradi1g21130
Bradi1g21170
Bradi1g22240
Bradi1g22250
Bradi1g22607
Bradi1g26210
Bradi1g26930
Bradi1g26940
Bradi1g26960
Bradi1g27170
Bradi1g27210
Bradi1g27790
Bradi1g27940
Bradi1g28610
Bradi1g29280
Bradi1g31027
Bradi1g31930
Bradi1g32580
Bradi1g33280
Bradi1g35255
Bradi1g36810
Bradi1g39436
Bradi1g41670
Bradi1g42420
Bradi1g42650
Bradi1g43350
Bradi1g43800
Bradi1g45070
Bradi1g45460
Bradi1g48230
Bradi1g48257
Bradi1g48460
Bradi1g48880
Bradi1g50960
Bradi1g51500
Bradi1g52407
Bradi1g52530
Bradi1g52700
Bradi1g55990
Bradi1g57457
Bradi1g57637
Bradi1g57650
Bradi1g59640
Bradi1g60460
Bradi1g61200
Bradi1g63360
Bradi1g63530
Bradi1g63580
Bradi1g65377
Bradi1g66080
Bradi1g66627
Bradi1g68120
Bradi1g68820
Bradi1g69564
Bradi1g70090
Bradi1g70300
Bradi1g70330
Bradi1g71490
Bradi1g72160
Bradi1g74660
Bradi1g74840
Bradi1g75720
Bradi2g05670
Bradi2g07400
Bradi2g08020
Bradi2g08087
Bradi2g11090
Bradi2g11290
Bradi2g13330
Bradi2g14510
Bradi2g15250
Bradi2g19970
Bradi2g23810
Bradi2g24380
Bradi2g26830
Bradi2g27070
Bradi2g27230
Bradi2g28087
Bradi2g28110
Bradi2g33230
Bradi2g33795
Bradi2g34210
Bradi2g34860
Bradi2g35800
Bradi2g36610
Bradi2g37517
Bradi2g37795
Bradi2g39600
Bradi2g39750
Bradi2g40747
Bradi2g40807
Bradi2g43127
Bradi2g43210
Bradi2g43650
Bradi2g43830
Bradi2g44450
Bradi2g46510
Bradi2g48387
Bradi2g49840
Bradi2g50030
Bradi2g51255
Bradi2g52860
Bradi2g53460
Bradi2g53532
Bradi2g56274
Bradi2g57060
Bradi2g57597
Bradi2g58230
Bradi3g02497
Bradi3g03100
Bradi3g03180
Bradi3g03420
Bradi3g04836
Bradi3g05150
Bradi3g05780
Bradi3g05920
Bradi3g09260
Bradi3g10067
Bradi3g12870
Bradi3g12880
Bradi3g13397
Bradi3g13610
Bradi3g15027
Bradi3g17110
Bradi3g17770
Bradi3g21350
Bradi3g24720
Bradi3g25607
Bradi3g25620
Bradi3g27690
Bradi3g27750
Bradi3g28605
Bradi3g31947
Bradi3g32830
Bradi3g34120
Bradi3g35197
Bradi3g38870
Bradi3g39457
Bradi3g40970
Bradi3g41400
Bradi3g41540
Bradi3g43260
Bradi3g43450
Bradi3g44500
Bradi3g46140
Bradi3g46440
Bradi3g46610
Bradi3g50310
Bradi3g50590
Bradi3g51380
Bradi3g53090
Bradi3g53170
Bradi3g53580
Bradi3g54080
Bradi3g58220
Bradi3g58980
Bradi3g59510
Bradi3g60140
Bradi3g60200
Bradi3g60820
Bradi4g00430
Bradi4g01370
Bradi4g01930
Bradi4g03150
Bradi4g03660
Bradi4g04240
Bradi4g05817
Bradi4g17317
Bradi4g18960
Bradi4g19990
Bradi4g21720
Bradi4g22405
Bradi4g23270
Bradi4g23380
Bradi4g24237
Bradi4g26610
Bradi4g26770
Bradi4g27057
Bradi4g27777
Bradi4g28150
Bradi4g28460
Bradi4g29960
Bradi4g32190
Bradi4g33030
Bradi4g33144
Bradi4g36040
Bradi4g38400
Bradi4g39060
Bradi4g39430
Bradi4g39540
Bradi4g40720
Bradi4g40900
Bradi5g00777
Bradi5g02100
Bradi5g06017
Bradi5g08200
Bradi5g08330
Bradi5g09210
Bradi5g10750
Bradi5g13480
Bradi5g14097
Bradi5g14350
Bradi5g14970
Bradi5g15450
Bradi5g16067
Bradi5g18407
Bradi5g19070
Bradi5g19890
Bradi5g21150
Bradi5g21677
Bradi5g22077
Bradi5g22100
Bradi5g22150
Bradi5g22560
Bradi5g22700
Bradi5g24387
Bradi5g26180

## Sheet: Module 09
Bradi1g00600
Bradi1g02210
Bradi1g03110
Bradi1g04440
Bradi1g04640
Bradi1g06200
Bradi1g07200
Bradi1g10310
Bradi1g10567
Bradi1g11027
Bradi1g13040
Bradi1g13800
Bradi1g14270
Bradi1g15490
Bradi1g15680
Bradi1g15690
Bradi1g15800
Bradi1g17440
Bradi1g26857
Bradi1g27460
Bradi1g29800
Bradi1g30110
Bradi1g30400
Bradi1g31987
Bradi1g32660
Bradi1g32840
Bradi1g33310
Bradi1g33740
Bradi1g34140
Bradi1g35050
Bradi1g35070
Bradi1g35697
Bradi1g35780
Bradi1g36210
Bradi1g37410
Bradi1g43580
Bradi1g45500
Bradi1g47360
Bradi1g51540
Bradi1g53170
Bradi1g54210
Bradi1g54440
Bradi1g57930
Bradi1g61110
Bradi1g62680
Bradi1g62957
Bradi1g63700
Bradi1g63910
Bradi1g64320
Bradi1g64590
Bradi1g65170
Bradi1g67640
Bradi1g67650
Bradi1g68110
Bradi1g69710
Bradi1g72280
Bradi1g72850
Bradi1g73817
Bradi1g73840
Bradi1g76000
Bradi1g78410
Bradi2g01387
Bradi2g02000
Bradi2g02120
Bradi2g04497
Bradi2g06120
Bradi2g07480
Bradi2g09060
Bradi2g11337
Bradi2g11567
Bradi2g12380
Bradi2g15690
Bradi2g16670
Bradi2g18090
Bradi2g18100
Bradi2g19010
Bradi2g19170
Bradi2g20020
Bradi2g21142
Bradi2g22660
Bradi2g23507
Bradi2g24820
Bradi2g26480
Bradi2g27420
Bradi2g27430
Bradi2g31510
Bradi2g31820
Bradi2g33150
Bradi2g33170
Bradi2g33600
Bradi2g38350
Bradi2g39260
Bradi2g39270
Bradi2g40060
Bradi2g41070
Bradi2g41530
Bradi2g43120
Bradi2g44785
Bradi2g44820
Bradi2g45207
Bradi2g46640
Bradi2g46740
Bradi2g47000
Bradi2g47110
Bradi2g47400
Bradi2g48350
Bradi2g50500
Bradi2g50910
Bradi2g51727
Bradi2g53550
Bradi2g54500
Bradi2g54640
Bradi2g54920
Bradi2g57335
Bradi2g57340
Bradi2g58870
Bradi2g59810
Bradi2g61527
Bradi3g01320
Bradi3g01690
Bradi3g03538
Bradi3g04050
Bradi3g06670
Bradi3g09240
Bradi3g13080
Bradi3g13177
Bradi3g13570
Bradi3g14490
Bradi3g15740
Bradi3g17050
Bradi3g18290
Bradi3g19280
Bradi3g22950
Bradi3g23160
Bradi3g24740
Bradi3g24750
Bradi3g28120
Bradi3g32770
Bradi3g35890
Bradi3g42810
Bradi3g43870
Bradi3g44560
Bradi3g44990
Bradi3g46900
Bradi3g50250
Bradi3g50340
Bradi3g53430
Bradi3g54320
Bradi3g55420
Bradi3g57700
Bradi3g59700
Bradi3g60110
Bradi3g60160
Bradi3g60470
Bradi4g00340
Bradi4g00530
Bradi4g00775
Bradi4g01140
Bradi4g03410
Bradi4g04550
Bradi4g05940
Bradi4g09417
Bradi4g09430
Bradi4g14090
Bradi4g14490
Bradi4g17020
Bradi4g20710
Bradi4g22290
Bradi4g22785
Bradi4g23190
Bradi4g23530
Bradi4g26990
Bradi4g27490
Bradi4g28270
Bradi4g28300
Bradi4g31310
Bradi4g33370
Bradi4g34450
Bradi4g35700
Bradi4g36360
Bradi4g36890
Bradi4g38960
Bradi4g39240
Bradi4g39330
Bradi4g43860
Bradi4g44890
Bradi5g01160
Bradi5g10240
Bradi5g12982
Bradi5g15417
Bradi5g16390
Bradi5g16590
Bradi5g17000
Bradi5g17330
Bradi5g20197
Bradi5g20718
Bradi5g22270
Bradi5g24220

## Sheet: Module 10
Bradi1g01890
Bradi1g05450
Bradi1g06372
Bradi1g07480
Bradi1g08830
Bradi1g09177
Bradi1g10170
Bradi1g11590
Bradi1g14060
Bradi1g17810
Bradi1g20370
Bradi1g22757
Bradi1g24710
Bradi1g25370
Bradi1g25937
Bradi1g26100
Bradi1g29457
Bradi1g29471
Bradi1g30430
Bradi1g30870
Bradi1g32060
Bradi1g32785
Bradi1g34030
Bradi1g35730
Bradi1g36950
Bradi1g38210
Bradi1g44390
Bradi1g44690
Bradi1g45050
Bradi1g46470
Bradi1g49560
Bradi1g50120
Bradi1g50130
Bradi1g52750
Bradi1g53770
Bradi1g62300
Bradi1g63480
Bradi1g64950
Bradi1g65230
Bradi1g65810
Bradi1g66780
Bradi1g67600
Bradi1g71180
Bradi1g71740
Bradi1g72440
Bradi1g72590
Bradi1g75610
Bradi1g75670
Bradi1g77450
Bradi2g00280
Bradi2g00740
Bradi2g02340
Bradi2g04310
Bradi2g04670
Bradi2g06400
Bradi2g11790
Bradi2g15410
Bradi2g15570
Bradi2g16550
Bradi2g21060
Bradi2g21150
Bradi2g24110
Bradi2g24710
Bradi2g27050
Bradi2g39677
Bradi2g41940
Bradi2g42650
Bradi2g42730
Bradi2g44270
Bradi2g44300
Bradi2g46430
Bradi2g47510
Bradi2g48260
Bradi2g51217
Bradi2g51870
Bradi2g53150
Bradi2g53510
Bradi2g53770
Bradi2g54810
Bradi2g58530
Bradi2g61030
Bradi2g61090
Bradi3g05800
Bradi3g05860
Bradi3g06050
Bradi3g06070
Bradi3g06160
Bradi3g06800
Bradi3g08160
Bradi3g10820
Bradi3g12560
Bradi3g14800
Bradi3g15627
Bradi3g16060
Bradi3g18070
Bradi3g21610
Bradi3g23180
Bradi3g29620
Bradi3g32787
Bradi3g32880
Bradi3g33630
Bradi3g33700
Bradi3g34200
Bradi3g35430
Bradi3g35560
Bradi3g35830
Bradi3g36910
Bradi3g37650
Bradi3g38540
Bradi3g38970
Bradi3g40600
Bradi3g41110
Bradi3g44100
Bradi3g44910
Bradi3g45250
Bradi3g47290
Bradi3g49085
Bradi3g49810
Bradi3g50430
Bradi3g53320
Bradi3g53830
Bradi3g54340
Bradi3g58340
Bradi3g58350
Bradi3g58900
Bradi4g01950
Bradi4g05250
Bradi4g08010
Bradi4g08450
Bradi4g13650
Bradi4g13670
Bradi4g19187
Bradi4g20220
Bradi4g22760
Bradi4g23640
Bradi4g24120
Bradi4g29360
Bradi4g29770
Bradi4g31240
Bradi4g31460
Bradi4g33130
Bradi4g34890
Bradi4g34910
Bradi4g35376
Bradi4g36250
Bradi4g36500
Bradi4g37730
Bradi4g41040
Bradi4g42540
Bradi4g43050
Bradi5g09020
Bradi5g09760
Bradi5g11590
Bradi5g17500
Bradi5g18830
Bradi5g21250

[truncated: 12 more sheets: Module 11, Module 12, Module 13, Module 14, Module 15, Module 16, Module 17, Module 18, Module 19, Module 20, Module 21, Module 22]
