# Supplementary material for: Analysis of Global Gene Expression in Brachypodium distachyon Reveals Extensive Network Plasticity in Response to Abiotic Stress
Source: PLoS One. 2014 Jan 29;9(1):e87499. doi: 10.1371/journal.pone.0087499 (PMC3906199; doi:10.1371/journal.pone.0087499)
Supplement: File S2 — AgriGO output for all 22 module gene lists. (XLS) [file pone.0087499.s005.xls]

## Sheet: Module 01
GO_acc	term_type	Term	queryitem	querytotal	refitem	reftotal	pvalue	FDR
GO:0006412	P	translation	66	1046	491	23154	1.2e-13	1.7e-10
GO:0034660	P	ncRNA metabolic process	32	1046	148	23154	8.9e-12	6.4e-09
GO:0006399	P	tRNA metabolic process	26	1046	110	23154	1.5e-10	7.1e-08
GO:0034641	P	cellular nitrogen compound metabolic process	53	1046	462	23154	5.2e-09	1.9e-06
GO:0006520	P	cellular amino acid metabolic process	38	1046	286	23154	2.6e-08	7.5e-06
GO:0006418	P	tRNA aminoacylation for protein translation	16	1046	56	23154	5.6e-08	8.8e-06
GO:0043038	P	amino acid activation	16	1046	56	23154	5.6e-08	8.8e-06
GO:0043039	P	tRNA aminoacylation	16	1046	56	23154	5.6e-08	8.8e-06
GO:0044106	P	cellular amine metabolic process	40	1046	317	23154	4e-08	8.8e-06
GO:0009308	P	amine metabolic process	41	1046	352	23154	2e-07	2.8e-05
GO:0042180	P	cellular ketone metabolic process	50	1046	522	23154	2.1e-06	0.00027
GO:0010467	P	gene expression	150	1046	2252	23154	2.3e-06	0.00027
GO:0043436	P	oxoacid metabolic process	49	1046	514	23154	3e-06	0.00028
GO:0044249	P	cellular biosynthetic process	192	1046	3070	23154	3.6e-06	0.00028
GO:0006082	P	organic acid metabolic process	49	1046	515	23154	3.1e-06	0.00028
GO:0019752	P	carboxylic acid metabolic process	49	1046	514	23154	3e-06	0.00028
GO:0009058	P	biosynthetic process	200	1046	3222	23154	3.4e-06	0.00028
GO:0006519	P	cellular amino acid and derivative metabolic process	41	1046	397	23154	3.3e-06	0.00028
GO:0034470	P	ncRNA processing	17	1046	93	23154	4.9e-06	0.00037
GO:0008652	P	cellular amino acid biosynthetic process	19	1046	127	23154	1.8e-05	0.0013
GO:0044271	P	cellular nitrogen compound biosynthetic process	28	1046	250	23154	3.1e-05	0.0021
GO:0044281	P	small molecule metabolic process	84	1046	1162	23154	3.6e-05	0.0023
GO:0006396	P	RNA processing	29	1046	268	23154	4e-05	0.0025
GO:0009309	P	amine biosynthetic process	19	1046	143	23154	7.7e-05	0.0046
GO:0008033	P	tRNA processing	11	1046	55	23154	0.00011	0.0065
GO:0016053	P	organic acid biosynthetic process	26	1046	249	23154	0.00017	0.0088
GO:0046394	P	carboxylic acid biosynthetic process	26	1046	249	23154	0.00017	0.0088
GO:0044237	P	cellular metabolic process	343	1046	6465	23154	0.00041	0.021
GO:0006800	P	oxygen and reactive oxygen species metabolic process	6	1046	18	23154	0.00044	0.022
GO:0042254	P	ribosome biogenesis	11	1046	68	23154	0.00057	0.027
GO:0009657	P	plastid organization	11	1046	73	23154	0.00097	0.044
GO:0022613	P	ribonucleoprotein complex biogenesis	11	1046	74	23154	0.0011	0.048
GO:0008654	P	phospholipid biosynthetic process	7	1046	33	23154	0.0015	0.064
GO:0006807	P	nitrogen compound metabolic process	165	1046	2902	23154	0.0016	0.066
GO:0044085	P	cellular component biogenesis	28	1046	332	23154	0.0021	0.085
GO:0044283	P	small molecule biosynthetic process	32	1046	402	23154	0.0025	0.097
GO:0009059	P	macromolecule biosynthetic process	137	1046	2382	23154	0.0027	0.11
GO:0006364	P	rRNA processing	7	1046	39	23154	0.0034	0.12
GO:0016072	P	rRNA metabolic process	7	1046	39	23154	0.0034	0.12
GO:0009658	P	chloroplast organization	8	1046	53	23154	0.0046	0.16
GO:0009987	P	cellular process	418	1046	8320	23154	0.0046	0.16
GO:0034645	P	cellular macromolecule biosynthetic process	134	1046	2377	23154	0.0058	0.2
GO:0044238	P	primary metabolic process	358	1046	7063	23154	0.0062	0.21
GO:0008610	P	lipid biosynthetic process	19	1046	217	23154	0.0071	0.23
GO:0019637	P	organophosphate metabolic process	12	1046	112	23154	0.0075	0.24
GO:0000910	P	cytokinesis	5	1046	26	23154	0.01	0.3
GO:0016114	P	terpenoid biosynthetic process	5	1046	26	23154	0.01	0.3
GO:0006644	P	phospholipid metabolic process	11	1046	103	23154	0.01	0.31
GO:0043603	P	cellular amide metabolic process	5	1046	27	23154	0.011	0.33
GO:0018130	P	heterocycle biosynthetic process	11	1046	107	23154	0.013	0.38
GO:0009067	P	aspartate family amino acid biosynthetic process	5	1046	29	23154	0.015	0.4
GO:0008299	P	isoprenoid biosynthetic process	7	1046	53	23154	0.015	0.4
GO:0043170	P	macromolecule metabolic process	279	1046	5485	23154	0.015	0.42
GO:0019538	P	protein metabolic process	167	1046	3154	23154	0.019	0.5
GO:0016070	P	RNA metabolic process	102	1046	1840	23154	0.023	0.57
GO:0009451	P	RNA modification	8	1046	72	23154	0.022	0.57
GO:0006066	P	alcohol metabolic process	15	1046	180	23154	0.023	0.57
GO:0006721	P	terpenoid metabolic process	5	1046	35	23154	0.028	0.68
GO:0044255	P	cellular lipid metabolic process	23	1046	323	23154	0.028	0.68
GO:0006720	P	isoprenoid metabolic process	7	1046	62	23154	0.029	0.69
GO:0006414	P	translational elongation	5	1046	36	23154	0.031	0.72
GO:0051188	P	cofactor biosynthetic process	11	1046	124	23154	0.032	0.73
GO:0008152	P	metabolic process	451	1046	9308	23154	0.033	0.73
GO:0006139	P	nucleobase, nucleoside, nucleotide and nucleic acid metabolic process	133	1046	2508	23154	0.033	0.73
GO:0009066	P	aspartate family amino acid metabolic process	6	1046	50	23154	0.033	0.73
GO:0016043	P	cellular component organization	40	1046	645	23154	0.034	0.73
GO:0009793	P	embryonic development ending in seed dormancy	11	1046	126	23154	0.036	0.76
GO:0016052	P	carbohydrate catabolic process	10	1046	111	23154	0.037	0.77
GO:0048316	P	seed development	12	1046	143	23154	0.037	0.77
GO:0044267	P	cellular protein metabolic process	138	1046	2624	23154	0.038	0.77
GO:0006732	P	coenzyme metabolic process	10	1046	112	23154	0.039	0.78
GO:0044275	P	cellular carbohydrate catabolic process	8	1046	83	23154	0.043	0.83
GO:0022607	P	cellular component assembly	17	1046	232	23154	0.043	0.83
GO:0051186	P	cofactor metabolic process	14	1046	180	23154	0.043	0.83
GO:0010154	P	fruit development	12	1046	150	23154	0.049	0.92
GO:0009108	P	coenzyme biosynthetic process	7	1046	70	23154	0.049	0.92
GO:0044260	P	cellular macromolecule metabolic process	244	1046	4896	23154	0.051	0.94
GO:0006457	P	protein folding	15	1046	203	23154	0.052	0.95
GO:0009790	P	embryonic development	13	1046	170	23154	0.055	0.99
GO:0022621	P	shoot system development	6	1046	110	23154	0.39	1
GO:0080090	P	regulation of primary metabolic process	52	1046	1424	23154	0.95	1
GO:0019222	P	regulation of metabolic process	57	1046	1531	23154	0.94	1
GO:0061024	P	membrane organization	5	1046	52	23154	0.099	1
GO:0009165	P	nucleotide biosynthetic process	9	1046	111	23154	0.076	1
GO:0007165	P	signal transduction	13	1046	356	23154	0.81	1
GO:0044282	P	small molecule catabolic process	6	1046	127	23154	0.52	1
GO:0015979	P	photosynthesis	8	1046	143	23154	0.33	1
GO:0051716	P	cellular response to stimulus	13	1046	340	23154	0.76	1
GO:0000003	P	reproduction	19	1046	407	23154	0.48	1
GO:0070727	P	cellular macromolecule localization	10	1046	254	23154	0.71	1
GO:0006979	P	response to oxidative stress	8	1046	230	23154	0.81	1
GO:0008104	P	protein localization	17	1046	346	23154	0.4	1
GO:0009199	P	ribonucleoside triphosphate metabolic process	5	1046	156	23154	0.83	1
GO:0048513	P	organ development	9	1046	272	23154	0.86	1
GO:0016310	P	phosphorylation	50	1046	1453	23154	0.98	1
GO:0034621	P	cellular macromolecular complex subunit organization	9	1046	175	23154	0.4	1
GO:0046483	P	heterocycle metabolic process	25	1046	391	23154	0.062	1
GO:0019725	P	cellular homeostasis	6	1046	134	23154	0.57	1
GO:0009205	P	purine ribonucleoside triphosphate metabolic process	5	1046	156	23154	0.83	1
GO:0006766	P	vitamin metabolic process	5	1046	45	23154	0.064	1
GO:0006281	P	DNA repair	7	1046	152	23154	0.53	1
GO:0060255	P	regulation of macromolecule metabolic process	54	1046	1459	23154	0.94	1
GO:0032787	P	monocarboxylic acid metabolic process	11	1046	204	23154	0.33	1
GO:0045184	P	establishment of protein localization	16	1046	321	23154	0.39	1
GO:0003006	P	reproductive developmental process	15	1046	280	23154	0.3	1
GO:0046486	P	glycerolipid metabolic process	7	1046	82	23154	0.09	1
GO:0010035	P	response to inorganic substance	6	1046	87	23154	0.21	1
GO:0051707	P	response to other organism	5	1046	205	23154	0.95	1
GO:0010033	P	response to organic substance	9	1046	377	23154	0.99	1
GO:0055114	P	oxidation reduction	52	1046	1258	23154	0.76	1
GO:0016192	P	vesicle-mediated transport	8	1046	180	23154	0.57	1
GO:0043648	P	dicarboxylic acid metabolic process	5	1046	56	23154	0.12	1
GO:0009607	P	response to biotic stimulus	5	1046	222	23154	0.97	1
GO:0006575	P	cellular amino acid derivative metabolic process	7	1046	151	23154	0.53	1
GO:0006163	P	purine nucleotide metabolic process	8	1046	184	23154	0.59	1
GO:0033554	P	cellular response to stress	10	1046	236	23154	0.62	1
GO:0006164	P	purine nucleotide biosynthetic process	6	1046	87	23154	0.21	1
GO:0023052	P	signaling	16	1046	542	23154	0.97	1
GO:0009141	P	nucleoside triphosphate metabolic process	5	1046	157	23154	0.83	1
GO:0009144	P	purine nucleoside triphosphate metabolic process	5	1046	156	23154	0.83	1
GO:0042157	P	lipoprotein metabolic process	5	1046	152	23154	0.81	1
GO:0042158	P	lipoprotein biosynthetic process	5	1046	152	23154	0.81	1
GO:0050789	P	regulation of biological process	80	1046	2102	23154	0.95	1
GO:0044262	P	cellular carbohydrate metabolic process	23	1046	380	23154	0.11	1
GO:0016044	P	cellular membrane organization	5	1046	52	23154	0.099	1
GO:0006886	P	intracellular protein transport	10	1046	241	23154	0.65	1
GO:0065003	P	macromolecular complex assembly	12	1046	202	23154	0.22	1
GO:0065007	P	biological regulation	85	1046	2283	23154	0.97	1
GO:0009628	P	response to abiotic stimulus	16	1046	444	23154	0.85	1
GO:0065008	P	regulation of biological quality	11	1046	280	23154	0.72	1
GO:0009150	P	purine ribonucleotide metabolic process	7	1046	175	23154	0.68	1
GO:0019748	P	secondary metabolic process	9	1046	136	23154	0.18	1
GO:0006629	P	lipid metabolic process	30	1046	583	23154	0.27	1
GO:0006812	P	cation transport	11	1046	325	23154	0.86	1
GO:0006811	P	ion transport	15	1046	390	23154	0.77	1
GO:0006810	P	transport	63	1046	1708	23154	0.96	1
GO:0009889	P	regulation of biosynthetic process	52	1046	1377	23154	0.92	1
GO:0009152	P	purine ribonucleotide biosynthetic process	5	1046	81	23154	0.31	1
GO:0050794	P	regulation of cellular process	75	1046	1954	23154	0.94	1
GO:0006952	P	defense response	10	1046	454	23154	1	1
GO:0009260	P	ribonucleotide biosynthetic process	5	1046	85	23154	0.35	1
GO:0043412	P	macromolecule modification	62	1046	1816	23154	0.99	1
GO:0051234	P	establishment of localization	64	1046	1721	23154	0.95	1
GO:0034613	P	cellular protein localization	10	1046	252	23154	0.7	1
GO:0016071	P	mRNA metabolic process	5	1046	72	23154	0.24	1
GO:0046907	P	intracellular transport	14	1046	312	23154	0.55	1
GO:0050896	P	response to stimulus	52	1046	1765	23154	1	1
GO:0006950	P	response to stress	32	1046	1185	23154	1	1
GO:0048367	P	shoot development	6	1046	110	23154	0.39	1
GO:0006355	P	regulation of transcription, DNA-dependent	49	1046	1337	23154	0.94	1
GO:0009110	P	vitamin biosynthetic process	5	1046	44	23154	0.06	1
GO:0006350	P	transcription	56	1046	1465	23154	0.91	1
GO:0006351	P	transcription, DNA-dependent	56	1046	1462	23154	0.91	1
GO:0006352	P	transcription initiation	5	1046	45	23154	0.064	1
GO:0006753	P	nucleoside phosphate metabolic process	16	1046	251	23154	0.12	1
GO:0006631	P	fatty acid metabolic process	5	1046	123	23154	0.65	1
GO:0032774	P	RNA biosynthetic process	56	1046	1465	23154	0.91	1
GO:0070271	P	protein complex biogenesis	10	1046	122	23154	0.06	1
GO:0009314	P	response to radiation	9	1046	217	23154	0.65	1
GO:0009311	P	oligosaccharide metabolic process	5	1046	62	23154	0.16	1
GO:0009791	P	post-embryonic development	16	1046	367	23154	0.59	1
GO:0009416	P	response to light stimulus	9	1046	212	23154	0.62	1
GO:0007154	P	cell communication	5	1046	197	23154	0.94	1
GO:0009651	P	response to salt stress	6	1046	100	23154	0.31	1
GO:0009653	P	anatomical structure morphogenesis	5	1046	195	23154	0.94	1
GO:0009259	P	ribonucleotide metabolic process	7	1046	179	23154	0.7	1
GO:0007049	P	cell cycle	8	1046	166	23154	0.48	1
GO:0009719	P	response to endogenous stimulus	7	1046	313	23154	0.99	1
GO:0030384	P	phosphoinositide metabolic process	6	1046	65	23154	0.086	1
GO:0009056	P	catabolic process	20	1046	599	23154	0.93	1
GO:0005984	P	disaccharide metabolic process	5	1046	51	23154	0.094	1
GO:0051179	P	localization	65	1046	1751	23154	0.96	1
GO:0048827	P	phyllome development	6	1046	79	23154	0.16	1
GO:0006508	P	proteolysis	29	1046	675	23154	0.63	1
GO:0051641	P	cellular localization	17	1046	397	23154	0.62	1
GO:0015672	P	monovalent inorganic cation transport	8	1046	108	23154	0.13	1
GO:0032502	P	developmental process	31	1046	717	23154	0.62	1
GO:0006996	P	organelle organization	23	1046	414	23154	0.19	1
GO:0032501	P	multicellular organismal process	30	1046	736	23154	0.74	1
GO:0043687	P	post-translational protein modification	42	1046	1481	23154	1	1
GO:0006725	P	cellular aromatic compound metabolic process	7	1046	216	23154	0.85	1
GO:0009725	P	response to hormone stimulus	7	1046	293	23154	0.98	1
GO:0006974	P	response to DNA damage stimulus	7	1046	156	23154	0.56	1
GO:0023046	P	signaling process	14	1046	403	23154	0.87	1
GO:0030001	P	metal ion transport	7	1046	192	23154	0.76	1
GO:0055085	P	transmembrane transport	25	1046	642	23154	0.8	1
GO:0055086	P	nucleobase, nucleoside and nucleotide metabolic process	16	1046	285	23154	0.23	1
GO:0033036	P	macromolecule localization	21	1046	472	23154	0.56	1
GO:0007242	P	intracellular signaling cascade	6	1046	230	23154	0.94	1
GO:0005996	P	monosaccharide metabolic process	9	1046	114	23154	0.086	1
GO:0051252	P	regulation of RNA metabolic process	49	1046	1341	23154	0.95	1
GO:0048731	P	system development	9	1046	272	23154	0.86	1
GO:0016137	P	glycoside metabolic process	5	1046	56	23154	0.12	1
GO:0006650	P	glycerophospholipid metabolic process	7	1046	80	23154	0.082	1
GO:0043933	P	macromolecular complex subunit organization	14	1046	222	23154	0.14	1
GO:0031326	P	regulation of cellular biosynthetic process	52	1046	1377	23154	0.92	1
GO:0031323	P	regulation of cellular metabolic process	54	1046	1451	23154	0.94	1
GO:0042592	P	homeostatic process	7	1046	160	23154	0.59	1
GO:0045449	P	regulation of transcription	49	1046	1341	23154	0.95	1
GO:0015031	P	protein transport	16	1046	321	23154	0.39	1
GO:0034622	P	cellular macromolecular complex assembly	7	1046	155	23154	0.55	1
GO:0048608	P	reproductive structure development	15	1046	272	23154	0.26	1
GO:0006091	P	generation of precursor metabolites and energy	8	1046	188	23154	0.62	1
GO:0007275	P	multicellular organismal development	28	1046	654	23154	0.64	1
GO:0051301	P	cell division	5	1046	62	23154	0.16	1
GO:0044265	P	cellular macromolecule catabolic process	12	1046	288	23154	0.65	1
GO:0071554	P	cell wall organization or biogenesis	5	1046	159	23154	0.84	1
GO:0010556	P	regulation of macromolecule biosynthetic process	50	1046	1364	23154	0.94	1
GO:0051704	P	multi-organism process	8	1046	304	23154	0.96	1
GO:0010468	P	regulation of gene expression	53	1046	1401	23154	0.92	1
GO:0006468	P	protein amino acid phosphorylation	40	1046	1296	23154	1	1
GO:0046164	P	alcohol catabolic process	5	1046	72	23154	0.24	1
GO:0019318	P	hexose metabolic process	5	1046	97	23154	0.45	1
GO:0019219	P	regulation of nucleobase, nucleoside, nucleotide and nucleic acid metabolic process	49	1046	1359	23154	0.96	1
GO:0006461	P	protein complex assembly	10	1046	122	23154	0.06	1
GO:0006464	P	protein modification process	53	1046	1732	23154	1	1
GO:0023060	P	signal transmission	14	1046	403	23154	0.87	1
GO:0022414	P	reproductive process	19	1046	382	23154	0.37	1
GO:0009117	P	nucleotide metabolic process	16	1046	251	23154	0.12	1
GO:0051171	P	regulation of nitrogen compound metabolic process	50	1046	1366	23154	0.95	1
GO:0051649	P	establishment of localization in cell	16	1046	372	23154	0.61	1
GO:0042221	P	response to chemical stimulus	22	1046	766	23154	0.99	1
GO:0006605	P	protein targeting	5	1046	68	23154	0.21	1
GO:0043623	P	cellular protein complex assembly	5	1046	75	23154	0.26	1
GO:0009057	P	macromolecule catabolic process	15	1046	343	23154	0.59	1
GO:0044248	P	cellular catabolic process	16	1046	512	23154	0.95	1
GO:0006497	P	protein amino acid lipidation	5	1046	152	23154	0.81	1
GO:0005975	P	carbohydrate metabolic process	35	1046	794	23154	0.58	1
GO:0051276	P	chromosome organization	6	1046	166	23154	0.76	1
GO:0005976	P	polysaccharide metabolic process	6	1046	137	23154	0.59	1
GO:0048856	P	anatomical structure development	25	1046	527	23154	0.43	1
GO:0006796	P	phosphate metabolic process	52	1046	1498	23154	0.98	1
GO:0006793	P	phosphorus metabolic process	52	1046	1498	23154	0.98	1
GO:0006259	P	DNA metabolic process	12	1046	372	23154	0.91	1
GO:0006970	P	response to osmotic stress	6	1046	102	23154	0.32	1
GO:0045454	P	cell redox homeostasis	6	1046	115	23154	0.43	1
GO:0004812	F	aminoacyl-tRNA ligase activity	16	1046	58	23154	8.4e-08	1.9e-05
GO:0016875	F	ligase activity, forming carbon-oxygen bonds	16	1046	58	23154	8.4e-08	1.9e-05
GO:0016876	F	ligase activity, forming aminoacyl-tRNA and related compounds	16	1046	58	23154	8.4e-08	1.9e-05
GO:0003735	F	structural constituent of ribosome	40	1046	343	23154	2.7e-07	4.2e-05
GO:0005198	F	structural molecule activity	46	1046	428	23154	3e-07	4.2e-05
GO:0016741	F	transferase activity, transferring one-carbon groups	28	1046	256	23154	4.6e-05	0.0045
GO:0008168	F	methyltransferase activity	28	1046	254	23154	4e-05	0.0045
GO:0016780	F	phosphotransferase activity, for other substituted phosphate groups	5	1046	12	23154	0.0006	0.039
GO:0032561	F	guanyl ribonucleotide binding	22	1046	214	23154	0.00062	0.039
GO:0005525	F	GTP binding	22	1046	214	23154	0.00062	0.039
GO:0003723	F	RNA binding	35	1046	413	23154	0.00058	0.039
GO:0019001	F	guanyl nucleotide binding	22	1046	220	23154	0.00087	0.05
GO:0019843	F	rRNA binding	6	1046	24	23154	0.0016	0.084
GO:0004177	F	aminopeptidase activity	5	1046	18	23154	0.0026	0.13
GO:0051536	F	iron-sulfur cluster binding	10	1046	84	23154	0.0074	0.32
GO:0051540	F	metal cluster binding	10	1046	84	23154	0.0074	0.32
GO:0016853	F	isomerase activity	15	1046	160	23154	0.0091	0.37
GO:0008415	F	acyltransferase activity	10	1046	90	23154	0.011	0.43
GO:0016874	F	ligase activity	26	1046	360	23154	0.018	0.64
GO:0008173	F	RNA methyltransferase activity	5	1046	31	23154	0.019	0.64
GO:0016763	F	transferase activity, transferring pentosyl groups	5	1046	32	23154	0.021	0.68
GO:0004519	F	endonuclease activity	9	1046	86	23154	0.022	0.69
GO:0008135	F	translation factor activity, nucleic acid binding	9	1046	87	23154	0.023	0.7
GO:0016410	F	N-acyltransferase activity	6	1046	46	23154	0.024	0.7
GO:0004252	F	serine-type endopeptidase activity	9	1046	127	23154	0.14	1
GO:0000166	F	nucleotide binding	131	1046	3079	23154	0.78	1
GO:0004713	F	protein tyrosine kinase activity	37	1046	1162	23154	0.99	1
GO:0003924	F	GTPase activity	7	1046	141	23154	0.46	1
GO:0016818	F	hydrolase activity, acting on acid anhydrides, in phosphorus-containing anhydrides	27	1046	806	23154	0.96	1
GO:0016810	F	hydrolase activity, acting on carbon-nitrogen (but not peptide) bonds	6	1046	76	23154	0.14	1
GO:0016811	F	hydrolase activity, acting on carbon-nitrogen (but not peptide) bonds, in linear amides	5	1046	45	23154	0.064	1
GO:0016817	F	hydrolase activity, acting on acid anhydrides	28	1046	822	23154	0.95	1
GO:0004091	F	carboxylesterase activity	8	1046	165	23154	0.47	1
GO:0031072	F	heat shock protein binding	5	1046	120	23154	0.63	1
GO:0005488	F	binding	454	1046	11513	23154	1	1
GO:0008565	F	protein transporter activity	5	1046	72	23154	0.24	1
GO:0015399	F	primary active transmembrane transporter activity	6	1046	164	23154	0.75	1
GO:0017076	F	purine nucleotide binding	120	1046	2906	23154	0.86	1
GO:0016787	F	hydrolase activity	128	1046	2874	23154	0.58	1
GO:0016788	F	hydrolase activity, acting on ester bonds	38	1046	766	23154	0.31	1
GO:0016773	F	phosphotransferase activity, alcohol group as acceptor	49	1046	1470	23154	0.99	1
GO:0016772	F	transferase activity, transferring phosphorus-containing groups	67	1046	1790	23154	0.95	1
GO:0032559	F	adenyl ribonucleotide binding	92	1046	2553	23154	0.99	1
GO:0032555	F	purine ribonucleotide binding	114	1046	2767	23154	0.86	1
GO:0032553	F	ribonucleotide binding	114	1046	2767	23154	0.86	1
GO:0005342	F	organic acid transmembrane transporter activity	6	1046	87	23154	0.21	1
GO:0008026	F	ATP-dependent helicase activity	9	1046	114	23154	0.086	1
GO:0043565	F	sequence-specific DNA binding	16	1046	365	23154	0.58	1
GO:0000287	F	magnesium ion binding	8	1046	88	23154	0.056	1
GO:0005509	F	calcium ion binding	13	1046	285	23154	0.53	1
GO:0005506	F	iron ion binding	9	1046	582	23154	1	1
GO:0008324	F	cation transmembrane transporter activity	9	1046	282	23154	0.89	1
GO:0048037	F	cofactor binding	22	1046	451	23154	0.39	1
GO:0003899	F	DNA-directed RNA polymerase activity	5	1046	65	23154	0.19	1
GO:0001882	F	nucleoside binding	98	1046	2686	23154	0.99	1
GO:0001883	F	purine nucleoside binding	98	1046	2685	23154	0.99	1
GO:0070011	F	peptidase activity, acting on L-amino acid peptides	28	1046	533	23154	0.24	1
GO:0016740	F	transferase activity	140	1046	3095	23154	0.51	1
GO:0016746	F	transferase activity, transferring acyl groups	16	1046	332	23154	0.44	1
GO:0016747	F	transferase activity, transferring acyl groups other than amino-acyl groups	15	1046	276	23154	0.28	1
GO:0016209	F	antioxidant activity	8	1046	192	23154	0.64	1
GO:0004386	F	helicase activity	12	1046	182	23154	0.14	1
GO:0034062	F	RNA polymerase activity	5	1046	70	23154	0.22	1
GO:0008081	F	phosphoric diester hydrolase activity	6	1046	53	23154	0.041	1
GO:0016757	F	transferase activity, transferring glycosyl groups	23	1046	548	23154	0.67	1
GO:0004553	F	hydrolase activity, hydrolyzing O-glycosyl compounds	17	1046	386	23154	0.58	1
GO:0022891	F	substrate-specific transmembrane transporter activity	22	1046	583	23154	0.83	1
GO:0022892	F	substrate-specific transporter activity	25	1046	637	23154	0.78	1
GO:0046983	F	protein dimerization activity	8	1046	270	23154	0.92	1
GO:0016791	F	phosphatase activity	5	1046	100	23154	0.48	1
GO:0016798	F	hydrolase activity, acting on glycosyl bonds	18	1046	415	23154	0.6	1
GO:0016701	F	oxidoreductase activity, acting on single donors with incorporation of molecular oxygen	5	1046	46	23154	0.068	1
GO:0016491	F	oxidoreductase activity	57	1046	1459	23154	0.88	1
GO:0046943	F	carboxylic acid transmembrane transporter activity	6	1046	87	23154	0.21	1
GO:0016667	F	oxidoreductase activity, acting on sulfur group of donors	8	1046	99	23154	0.092	1
GO:0005215	F	transporter activity	34	1046	986	23154	0.96	1
GO:0016407	F	acetyltransferase activity	6	1046	54	23154	0.044	1
GO:0005515	F	protein binding	132	1046	4335	23154	1	1
GO:0004175	F	endopeptidase activity	17	1046	311	23154	0.25	1
GO:0016887	F	ATPase activity	13	1046	350	23154	0.79	1
GO:0030246	F	carbohydrate binding	5	1046	178	23154	0.9	1
GO:0022857	F	transmembrane transporter activity	28	1046	721	23154	0.81	1
GO:0004672	F	protein kinase activity	42	1046	1316	23154	0.99	1
GO:0017111	F	nucleoside-triphosphatase activity	26	1046	774	23154	0.95	1
GO:0003700	F	transcription factor activity	34	1046	944	23154	0.92	1
GO:0016627	F	oxidoreductase activity, acting on the CH-CH group of donors	5	1046	49	23154	0.083	1
GO:0046872	F	metal ion binding	87	1046	2701	23154	1	1
GO:0043531	F	ADP binding	5	1046	302	23154	1	1
GO:0016758	F	transferase activity, transferring hexosyl groups	11	1046	437	23154	0.99	1
GO:0015405	F	P-P-bond-hydrolysis-driven transmembrane transporter activity	6	1046	162	23154	0.74	1
GO:0003676	F	nucleic acid binding	146	1046	3095	23154	0.3	1
GO:0003677	F	DNA binding	78	1046	1992	23154	0.91	1
GO:0042623	F	ATPase activity, coupled	11	1046	261	23154	0.63	1
GO:0005524	F	ATP binding	87	1046	2250	23154	0.94	1
GO:0016301	F	kinase activity	51	1046	1499	23154	0.99	1
GO:0003824	F	catalytic activity	394	1046	8413	23154	0.2	1
GO:0016835	F	carbon-oxygen lyase activity	5	1046	88	23154	0.38	1
GO:0042578	F	phosphoric ester hydrolase activity	11	1046	166	23154	0.15	1
GO:0008238	F	exopeptidase activity	8	1046	95	23154	0.078	1
GO:0008233	F	peptidase activity	29	1046	557	23154	0.25	1
GO:0008237	F	metallopeptidase activity	7	1046	68	23154	0.043	1
GO:0008236	F	serine-type peptidase activity	13	1046	216	23154	0.19	1
GO:0043169	F	cation binding	88	1046	2714	23154	1	1
GO:0043167	F	ion binding	88	1046	2718	23154	1	1
GO:0016779	F	nucleotidyltransferase activity	7	1046	220	23154	0.86	1
GO:0017171	F	serine hydrolase activity	13	1046	216	23154	0.19	1
GO:0030554	F	adenyl nucleotide binding	98	1046	2685	23154	0.99	1
GO:0004518	F	nuclease activity	13	1046	167	23154	0.049	1
GO:0016651	F	oxidoreductase activity, acting on NADH or NADPH	5	1046	57	23154	0.13	1
GO:0015075	F	ion transmembrane transporter activity	13	1046	389	23154	0.89	1
GO:0008757	F	S-adenosylmethionine-dependent methyltransferase activity	5	1046	66	23154	0.19	1
GO:0016879	F	ligase activity, forming carbon-nitrogen bonds	9	1046	285	23154	0.89	1
GO:0009055	F	electron carrier activity	7	1046	479	23154	1	1
GO:0019842	F	vitamin binding	6	1046	134	23154	0.57	1
GO:0046914	F	transition metal ion binding	58	1046	2160	23154	1	1
GO:0051287	F	NAD or NADH binding	5	1046	51	23154	0.094	1
GO:0008270	F	zinc ion binding	47	1046	1389	23154	0.98	1
GO:0016614	F	oxidoreductase activity, acting on CH-OH group of donors	10	1046	168	23154	0.24	1
GO:0016616	F	oxidoreductase activity, acting on the CH-OH group of donors, NAD or NADP as acceptor	10	1046	147	23154	0.14	1
GO:0070035	F	purine NTP-dependent helicase activity	9	1046	114	23154	0.086	1
GO:0022804	F	active transmembrane transporter activity	17	1046	365	23154	0.49	1
GO:0016462	F	pyrophosphatase activity	27	1046	791	23154	0.94	1
GO:0016829	F	lyase activity	13	1046	253	23154	0.37	1
GO:0015291	F	secondary active transmembrane transporter activity	8	1046	129	23154	0.24	1
GO:0050662	F	coenzyme binding	17	1046	317	23154	0.28	1
GO:0050660	F	FAD binding	6	1046	127	23154	0.52	1
GO:0030528	F	transcription regulator activity	36	1046	997	23154	0.93	1
GO:0008080	F	N-acetyltransferase activity	5	1046	45	23154	0.064	1
GO:0005737	C	cytoplasm	261	1046	3215	23154	1.6e-20	6.1e-18
GO:0009507	C	chloroplast	123	1046	1053	23154	4.9e-20	9.3e-18
GO:0009536	C	plastid	124	1046	1091	23154	2.6e-19	3.2e-17
GO:0044444	C	cytoplasmic part	219	1046	2844	23154	1.2e-14	1.1e-12
GO:0044434	C	chloroplast part	55	1046	376	23154	7e-13	5.3e-11
GO:0044424	C	intracellular part	307	1046	4614	23154	8.6e-13	5.5e-11
GO:0044435	C	plastid part	55	1046	385	23154	1.6e-12	8.7e-11
GO:0005622	C	intracellular	327	1046	5118	23154	1.4e-11	6.8e-10
GO:0043229	C	intracellular organelle	254	1046	3801	23154	1.3e-10	5.2e-09
GO:0043226	C	organelle	254	1046	3802	23154	1.4e-10	5.2e-09
GO:0005840	C	ribosome	41	1046	353	23154	2.1e-07	7.3e-06
GO:0044436	C	thylakoid part	28	1046	203	23154	9e-07	2.6e-05
GO:0009941	C	chloroplast envelope	26	1046	178	23154	8.4e-07	2.6e-05
GO:0043231	C	intracellular membrane-bounded organelle	207	1046	3295	23154	9.8e-07	2.7e-05
GO:0009535	C	chloroplast thylakoid membrane	22	1046	136	23154	1.3e-06	2.7e-05
GO:0009534	C	chloroplast thylakoid	25	1046	170	23154	1.2e-06	2.7e-05
GO:0031976	C	plastid thylakoid	25	1046	170	23154	1.2e-06	2.7e-05
GO:0031984	C	organelle subcompartment	25	1046	171	23154	1.3e-06	2.7e-05
GO:0055035	C	plastid thylakoid membrane	22	1046	136	23154	1.3e-06	2.7e-05
GO:0043227	C	membrane-bounded organelle	207	1046	3316	23154	1.5e-06	2.8e-05
GO:0009526	C	plastid envelope	26	1046	185	23154	1.6e-06	2.9e-05
GO:0044446	C	intracellular organelle part	100	1046	1341	23154	1.8e-06	3.1e-05
GO:0044422	C	organelle part	100	1046	1343	23154	1.9e-06	3.2e-05
GO:0009570	C	chloroplast stroma	20	1046	118	23154	2.1e-06	3.3e-05
GO:0042651	C	thylakoid membrane	23	1046	157	23154	3.4e-06	5.1e-05
GO:0030529	C	ribonucleoprotein complex	42	1046	422	23154	5.7e-06	8.4e-05
GO:0009532	C	plastid stroma	20	1046	129	23154	6.9e-06	9.4e-05
GO:0031967	C	organelle envelope	40	1046	396	23154	6.9e-06	9.4e-05
GO:0034357	C	photosynthetic membrane	26	1046	217	23154	2.1e-05	0.00027
GO:0031975	C	envelope	40	1046	417	23154	2.1e-05	0.00027
GO:0009579	C	thylakoid	29	1046	262	23154	2.8e-05	0.00034
GO:0044464	C	cell part	428	1046	8081	23154	4.5e-05	0.0005
GO:0031090	C	organelle membrane	51	1046	607	23154	4.5e-05	0.0005
GO:0005623	C	cell	428	1046	8081	23154	4.5e-05	0.0005
GO:0043232	C	intracellular non-membrane-bounded organelle	53	1046	704	23154	0.00041	0.0043
GO:0043228	C	non-membrane-bounded organelle	53	1046	704	23154	0.00041	0.0043
GO:0031969	C	chloroplast membrane	9	1046	49	23154	0.0008	0.0083
GO:0042170	C	plastid membrane	9	1046	54	23154	0.0015	0.015
GO:0009706	C	chloroplast inner membrane	6	1046	33	23154	0.0062	0.06
GO:0019866	C	organelle inner membrane	16	1046	169	23154	0.0067	0.063
GO:0009528	C	plastid inner membrane	6	1046	34	23154	0.007	0.065
GO:0033279	C	ribosomal subunit	9	1046	80	23154	0.015	0.13
GO:0032991	C	macromolecular complex	74	1046	1283	23154	0.023	0.21
GO:0015935	C	small ribosomal subunit	5	1046	41	23154	0.047	0.41
GO:0044455	C	mitochondrial membrane part	7	1046	79	23154	0.078	0.66
GO:0005743	C	mitochondrial inner membrane	10	1046	133	23154	0.092	0.76
GO:0019867	C	outer membrane	5	1046	52	23154	0.099	0.8
GO:0005740	C	mitochondrial envelope	12	1046	178	23154	0.12	0.97
GO:0005739	C	mitochondrion	28	1046	488	23154	0.13	0.98
GO:0031966	C	mitochondrial membrane	11	1046	161	23154	0.13	0.98
GO:0055044	C	symplast	8	1046	237	23154	0.84	1
GO:0044428	C	nuclear part	10	1046	256	23154	0.72	1
GO:0044429	C	mitochondrial part	12	1046	188	23154	0.16	1
GO:0044425	C	membrane part	59	1046	1479	23154	0.85	1
GO:0031224	C	intrinsic to membrane	35	1046	963	23154	0.92	1
GO:0005911	C	cell-cell junction	8	1046	237	23154	0.84	1
GO:0070013	C	intracellular organelle lumen	9	1046	222	23154	0.67	1
GO:0016021	C	integral to membrane	31	1046	850	23154	0.9	1
GO:0016020	C	membrane	158	1046	3333	23154	0.27	1
GO:0043234	C	protein complex	31	1046	802	23154	0.83	1
GO:0005829	C	cytosol	11	1046	398	23154	0.97	1
GO:0044437	C	vacuolar part	5	1046	133	23154	0.72	1
GO:0009506	C	plasmodesma	8	1046	237	23154	0.84	1
GO:0005783	C	endoplasmic reticulum	12	1046	184	23154	0.14	1
GO:0031974	C	membrane-enclosed lumen	10	1046	231	23154	0.6	1
GO:0030054	C	cell junction	8	1046	241	23154	0.85	1
GO:0005773	C	vacuole	8	1046	226	23154	0.8	1
GO:0005774	C	vacuolar membrane	5	1046	132	23154	0.71	1
GO:0012505	C	endomembrane system	26	1046	745	23154	0.92	1
GO:0005634	C	nucleus	44	1046	1295	23154	0.98	1
GO:0031981	C	nuclear lumen	5	1046	173	23154	0.89	1
GO:0005794	C	Golgi apparatus	6	1046	232	23154	0.95	1
GO:0043233	C	organelle lumen	9	1046	222	23154	0.67	1
GO:0044459	C	plasma membrane part	10	1046	325	23154	0.92	1
GO:0005576	C	extracellular region	5	1046	241	23154	0.98	1
GO:0005694	C	chromosome	6	1046	146	23154	0.65	1
GO:0005886	C	plasma membrane	20	1046	767	23154	1	1

## Sheet: Module 02
GO_acc	term_type	Term	queryitem	querytotal	refitem	reftotal	pvalue	FDR
GO:0007018	P	microtubule-based movement	30	921	65	23154	8.4e-20	1.4e-16
GO:0007017	P	microtubule-based process	34	921	100	23154	6.7e-19	5.8e-16
GO:0006260	P	DNA replication	24	921	152	23154	7e-08	3.3e-05
GO:0006259	P	DNA metabolic process	40	921	372	23154	7.7e-08	3.3e-05
GO:0034622	P	cellular macromolecular complex assembly	24	921	155	23154	9.6e-08	3.3e-05
GO:0022607	P	cellular component assembly	29	921	232	23154	3e-07	7.3e-05
GO:0044085	P	cellular component biogenesis	36	921	332	23154	2.8e-07	7.3e-05
GO:0034621	P	cellular macromolecular complex subunit organization	24	921	175	23154	7e-07	0.00015
GO:0016043	P	cellular component organization	54	921	645	23154	8.8e-07	0.00017
GO:0006996	P	organelle organization	39	921	414	23154	2.3e-06	0.0004
GO:0034728	P	nucleosome organization	14	921	70	23154	3.4e-06	0.00045
GO:0031497	P	chromatin assembly	14	921	70	23154	3.4e-06	0.00045
GO:0006334	P	nucleosome assembly	14	921	70	23154	3.4e-06	0.00045
GO:0065004	P	protein-DNA complex assembly	14	921	71	23154	4e-06	0.00049
GO:0006333	P	chromatin assembly or disassembly	14	921	73	23154	5.2e-06	0.0006
GO:0006261	P	DNA-dependent DNA replication	9	921	27	23154	6.3e-06	0.00063
GO:0065003	P	macromolecular complex assembly	24	921	202	23154	6.7e-06	0.00063
GO:0009832	P	plant-type cell wall biogenesis	8	921	20	23154	7e-06	0.00063
GO:0006323	P	DNA packaging	14	921	74	23154	6e-06	0.00063
GO:0006270	P	DNA replication initiation	6	921	9	23154	1.1e-05	0.00099
GO:0043933	P	macromolecular complex subunit organization	24	921	222	23154	2.8e-05	0.0023
GO:0051258	P	protein polymerization	9	921	34	23154	2.9e-05	0.0023
GO:0071669	P	plant-type cell wall organization or biogenesis	12	921	65	23154	3.4e-05	0.0024
GO:0007010	P	cytoskeleton organization	14	921	88	23154	3.4e-05	0.0024
GO:0071103	P	DNA conformation change	14	921	89	23154	3.8e-05	0.0026
GO:0009834	P	secondary cell wall biogenesis	6	921	14	23154	7.5e-05	0.005
GO:0007049	P	cell cycle	19	921	166	23154	9.3e-05	0.0059
GO:0030244	P	cellulose biosynthetic process	8	921	35	23154	0.0002	0.012
GO:0030243	P	cellulose metabolic process	8	921	36	23154	0.00023	0.014
GO:0033692	P	cellular polysaccharide biosynthetic process	11	921	70	23154	0.00025	0.015
GO:0035315	P	hair cell differentiation	8	921	37	23154	0.00027	0.015
GO:0010026	P	trichome differentiation	8	921	37	23154	0.00027	0.015
GO:0008544	P	epidermis development	10	921	60	23154	0.00032	0.016
GO:0007398	P	ectoderm development	10	921	60	23154	0.00032	0.016
GO:0009913	P	epidermal cell differentiation	10	921	60	23154	0.00032	0.016
GO:0070882	P	cellular cell wall organization or biogenesis	9	921	49	23154	0.00033	0.016
GO:0000271	P	polysaccharide biosynthetic process	11	921	73	23154	0.00035	0.016
GO:0042546	P	cell wall biogenesis	8	921	40	23154	0.00043	0.02
GO:0051726	P	regulation of cell cycle	10	921	65	23154	0.00056	0.025
GO:0006629	P	lipid metabolic process	41	921	583	23154	0.00059	0.025
GO:0051276	P	chromosome organization	17	921	166	23154	0.00069	0.029
GO:0030154	P	cell differentiation	13	921	119	23154	0.0017	0.069
GO:0006325	P	chromatin organization	14	921	138	23154	0.0021	0.086
GO:0009987	P	cellular process	374	921	8320	23154	0.0022	0.087
GO:0006974	P	response to DNA damage stimulus	15	921	156	23154	0.0024	0.093
GO:0042325	P	regulation of phosphorylation	8	921	55	23154	0.0027	0.098
GO:0009250	P	glucan biosynthetic process	8	921	55	23154	0.0027	0.098
GO:0071554	P	cell wall organization or biogenesis	15	921	159	23154	0.0029	0.1
GO:0000279	P	M phase	9	921	69	23154	0.0029	0.1
GO:0034637	P	cellular carbohydrate biosynthetic process	12	921	113	23154	0.0031	0.11
GO:0048869	P	cellular developmental process	15	921	161	23154	0.0032	0.11
GO:0009965	P	leaf morphogenesis	8	921	57	23154	0.0033	0.11
GO:0019220	P	regulation of phosphate metabolic process	8	921	58	23154	0.0036	0.11
GO:0051174	P	regulation of phosphorus metabolic process	8	921	58	23154	0.0036	0.11
GO:0022403	P	cell cycle phase	9	921	72	23154	0.0037	0.12
GO:0006281	P	DNA repair	14	921	152	23154	0.0048	0.14
GO:0043623	P	cellular protein complex assembly	9	921	75	23154	0.0048	0.14
GO:0000079	P	regulation of cyclin-dependent protein kinase activity	6	921	36	23154	0.005	0.15
GO:0016051	P	carbohydrate biosynthetic process	12	921	121	23154	0.0051	0.15
GO:0051301	P	cell division	8	921	62	23154	0.0052	0.15
GO:0044264	P	cellular polysaccharide metabolic process	11	921	108	23154	0.006	0.17
GO:0009664	P	plant-type cell wall organization	7	921	52	23154	0.0071	0.2
GO:0010016	P	shoot morphogenesis	8	921	66	23154	0.0072	0.2
GO:0009888	P	tissue development	11	921	114	23154	0.0086	0.23
GO:0006633	P	fatty acid biosynthetic process	10	921	98	23154	0.0085	0.23
GO:0008610	P	lipid biosynthetic process	17	921	217	23154	0.0089	0.23
GO:0040007	P	growth	9	921	84	23154	0.0092	0.24
GO:0022402	P	cell cycle process	10	921	100	23154	0.0096	0.24
GO:0030036	P	actin cytoskeleton organization	6	921	44	23154	0.012	0.29
GO:0006631	P	fatty acid metabolic process	11	921	123	23154	0.014	0.33
GO:0044255	P	cellular lipid metabolic process	22	921	323	23154	0.014	0.33
GO:0048366	P	leaf development	8	921	75	23154	0.014	0.33
GO:0009166	P	nucleotide catabolic process	9	921	94	23154	0.017	0.35
GO:0009203	P	ribonucleoside triphosphate catabolic process	9	921	94	23154	0.017	0.35
GO:0009154	P	purine ribonucleotide catabolic process	9	921	94	23154	0.017	0.35
GO:0009143	P	nucleoside triphosphate catabolic process	9	921	94	23154	0.017	0.35
GO:0009146	P	purine nucleoside triphosphate catabolic process	9	921	94	23154	0.017	0.35
GO:0006195	P	purine nucleotide catabolic process	9	921	94	23154	0.017	0.35
GO:0009887	P	organ morphogenesis	8	921	78	23154	0.017	0.35
GO:0009261	P	ribonucleotide catabolic process	9	921	94	23154	0.017	0.35
GO:0006184	P	GTP catabolic process	8	921	78	23154	0.017	0.35
GO:0009207	P	purine ribonucleoside triphosphate catabolic process	9	921	94	23154	0.017	0.35
GO:0009653	P	anatomical structure morphogenesis	15	921	195	23154	0.015	0.35
GO:0071555	P	cell wall organization	9	921	94	23154	0.017	0.35
GO:0030029	P	actin filament-based process	6	921	47	23154	0.015	0.35
GO:0006310	P	DNA recombination	5	921	35	23154	0.018	0.35
GO:0048827	P	phyllome development	8	921	79	23154	0.018	0.36
GO:0045859	P	regulation of protein kinase activity	6	921	51	23154	0.021	0.4
GO:0008361	P	regulation of cell size	7	921	66	23154	0.021	0.4
GO:0016049	P	cell growth	7	921	66	23154	0.021	0.4
GO:0043549	P	regulation of kinase activity	6	921	51	23154	0.021	0.4
GO:0051338	P	regulation of transferase activity	6	921	51	23154	0.021	0.4
GO:0046700	P	heterocycle catabolic process	10	921	116	23154	0.023	0.42
GO:0046039	P	GTP metabolic process	8	921	84	23154	0.025	0.45
GO:0009658	P	chloroplast organization	6	921	53	23154	0.025	0.45
GO:0015849	P	organic acid transport	8	921	86	23154	0.028	0.48
GO:0046942	P	carboxylic acid transport	8	921	86	23154	0.028	0.48
GO:0005976	P	polysaccharide metabolic process	11	921	137	23154	0.027	0.48
GO:0032535	P	regulation of cellular component size	7	921	71	23154	0.03	0.51
GO:0090066	P	regulation of anatomical structure size	7	921	71	23154	0.03	0.51
GO:0033554	P	cellular response to stress	16	921	236	23154	0.034	0.57
GO:0022621	P	shoot system development	9	921	110	23154	0.039	0.65
GO:0048367	P	shoot development	9	921	110	23154	0.039	0.65
GO:0006073	P	cellular glucan metabolic process	8	921	93	23154	0.04	0.66
GO:0044042	P	glucan metabolic process	8	921	94	23154	0.042	0.68
GO:0005975	P	carbohydrate metabolic process	42	921	794	23154	0.045	0.72
GO:0015837	P	amine transport	7	921	79	23154	0.047	0.74
GO:0006865	P	amino acid transport	7	921	79	23154	0.047	0.74
GO:0030258	P	lipid modification	5	921	48	23154	0.051	0.81
GO:0048468	P	cell development	6	921	66	23154	0.057	0.89
GO:0048589	P	developmental growth	6	921	66	23154	0.057	0.89
GO:0044262	P	cellular carbohydrate metabolic process	22	921	380	23154	0.06	0.92
GO:0070271	P	protein complex biogenesis	9	921	122	23154	0.064	0.97
GO:0006461	P	protein complex assembly	9	921	122	23154	0.064	0.97
GO:0022622	P	root system development	6	921	107	23154	0.26	1
GO:0080090	P	regulation of primary metabolic process	55	921	1424	23154	0.61	1
GO:0019222	P	regulation of metabolic process	62	921	1531	23154	0.46	1
GO:0006519	P	cellular amino acid and derivative metabolic process	12	921	397	23154	0.86	1
GO:0006820	P	anion transport	5	921	56	23154	0.084	1
GO:0008104	P	protein localization	10	921	346	23154	0.88	1
GO:0007165	P	signal transduction	10	921	356	23154	0.9	1
GO:0044282	P	small molecule catabolic process	6	921	127	23154	0.4	1
GO:0044283	P	small molecule biosynthetic process	20	921	402	23154	0.19	1
GO:0015979	P	photosynthesis	5	921	143	23154	0.67	1
GO:0051716	P	cellular response to stimulus	17	921	340	23154	0.21	1
GO:0000003	P	reproduction	15	921	407	23154	0.65	1
GO:0070727	P	cellular macromolecule localization	5	921	254	23154	0.97	1
GO:0018409	P	peptide or protein amino-terminal blocking	5	921	135	23154	0.62	1
GO:0018193	P	peptidyl-amino acid modification	7	921	151	23154	0.4	1
GO:0006979	P	response to oxidative stress	11	921	230	23154	0.32	1
GO:0009199	P	ribonucleoside triphosphate metabolic process	10	921	156	23154	0.11	1
GO:0048513	P	organ development	15	921	272	23154	0.14	1
GO:0016310	P	phosphorylation	67	921	1453	23154	0.13	1
GO:0048518	P	positive regulation of biological process	9	921	137	23154	0.11	1
GO:0048519	P	negative regulation of biological process	7	921	162	23154	0.47	1
GO:0046483	P	heterocycle metabolic process	14	921	391	23154	0.69	1
GO:0019725	P	cellular homeostasis	5	921	134	23154	0.62	1
GO:0009205	P	purine ribonucleoside triphosphate metabolic process	10	921	156	23154	0.11	1
GO:0060255	P	regulation of macromolecule metabolic process	56	921	1459	23154	0.63	1
GO:0032787	P	monocarboxylic acid metabolic process	11	921	204	23154	0.2	1
GO:0045184	P	establishment of protein localization	10	921	321	23154	0.82	1
GO:0003006	P	reproductive developmental process	7	921	280	23154	0.93	1
GO:0023052	P	signaling	18	921	542	23154	0.81	1
GO:0043436	P	oxoacid metabolic process	18	921	514	23154	0.74	1
GO:0010876	P	lipid localization	5	921	113	23154	0.47	1
GO:0010033	P	response to organic substance	16	921	377	23154	0.44	1
GO:0055114	P	oxidation reduction	47	921	1258	23154	0.69	1
GO:0006575	P	cellular amino acid derivative metabolic process	6	921	151	23154	0.56	1
GO:0044248	P	cellular catabolic process	18	921	512	23154	0.73	1
GO:0009607	P	response to biotic stimulus	6	921	222	23154	0.87	1
GO:0016192	P	vesicle-mediated transport	6	921	180	23154	0.72	1
GO:0019538	P	protein metabolic process	89	921	3154	23154	1	1
GO:0016053	P	organic acid biosynthetic process	14	921	249	23154	0.13	1
GO:0006163	P	purine nucleotide metabolic process	10	921	184	23154	0.21	1
GO:0009875	P	pollen-pistil interaction	5	921	71	23154	0.17	1
GO:0007154	P	cell communication	6	921	197	23154	0.79	1
GO:0019637	P	organophosphate metabolic process	7	921	112	23154	0.17	1
GO:0009416	P	response to light stimulus	6	921	212	23154	0.84	1
GO:0051252	P	regulation of RNA metabolic process	51	921	1341	23154	0.65	1
GO:0044281	P	small molecule metabolic process	48	921	1162	23154	0.42	1
GO:0006457	P	protein folding	5	921	203	23154	0.9	1
GO:0009141	P	nucleoside triphosphate metabolic process	10	921	157	23154	0.11	1
GO:0009144	P	purine nucleoside triphosphate metabolic process	10	921	156	23154	0.11	1
GO:0006807	P	nitrogen compound metabolic process	115	921	2902	23154	0.53	1
GO:0042157	P	lipoprotein metabolic process	5	921	152	23154	0.72	1
GO:0031365	P	N-terminal protein amino acid modification	5	921	135	23154	0.62	1
GO:0042158	P	lipoprotein biosynthetic process	5	921	152	23154	0.72	1
GO:0050789	P	regulation of biological process	87	921	2102	23154	0.37	1
GO:0043543	P	protein amino acid acylation	5	921	137	23154	0.64	1
GO:0044265	P	cellular macromolecule catabolic process	5	921	288	23154	0.99	1
GO:0000902	P	cell morphogenesis	6	921	74	23154	0.086	1
GO:0044260	P	cellular macromolecule metabolic process	181	921	4896	23154	0.87	1
GO:0006886	P	intracellular protein transport	5	921	241	23154	0.96	1
GO:0065007	P	biological regulation	100	921	2283	23154	0.17	1
GO:0009628	P	response to abiotic stimulus	11	921	444	23154	0.96	1
GO:0065009	P	regulation of molecular function	10	921	195	23154	0.26	1
GO:0065008	P	regulation of biological quality	13	921	280	23154	0.33	1
GO:0009150	P	purine ribonucleotide metabolic process	10	921	175	23154	0.17	1
GO:0006810	P	transport	66	921	1708	23154	0.61	1
GO:0009308	P	amine metabolic process	7	921	352	23154	0.99	1
GO:0050793	P	regulation of developmental process	5	921	129	23154	0.59	1
GO:0006812	P	cation transport	7	921	325	23154	0.97	1
GO:0006811	P	ion transport	11	921	390	23154	0.9	1
GO:0050790	P	regulation of catalytic activity	10	921	188	23154	0.23	1
GO:0009889	P	regulation of biosynthetic process	53	921	1377	23154	0.62	1
GO:0050794	P	regulation of cellular process	83	921	1954	23154	0.29	1
GO:0043412	P	macromolecule modification	67	921	1816	23154	0.75	1
GO:0008152	P	metabolic process	369	921	9308	23154	0.55	1
GO:0048731	P	system development	15	921	272	23154	0.14	1
GO:0034613	P	cellular protein localization	5	921	252	23154	0.97	1
GO:0006952	P	defense response	15	921	454	23154	0.8	1
GO:0046907	P	intracellular transport	9	921	312	23154	0.87	1
GO:0046394	P	carboxylic acid biosynthetic process	14	921	249	23154	0.13	1
GO:0050896	P	response to stimulus	70	921	1765	23154	0.53	1
GO:0006950	P	response to stress	49	921	1185	23154	0.41	1
GO:0006355	P	regulation of transcription, DNA-dependent	51	921	1337	23154	0.64	1
GO:0048364	P	root development	6	921	104	23154	0.25	1
GO:0006350	P	transcription	51	921	1465	23154	0.85	1
GO:0006351	P	transcription, DNA-dependent	51	921	1462	23154	0.85	1
GO:0006753	P	nucleoside phosphate metabolic process	12	921	251	23154	0.31	1
GO:0032774	P	RNA biosynthetic process	52	921	1465	23154	0.82	1
GO:0006869	P	lipid transport	5	921	113	23154	0.47	1
GO:0009314	P	response to radiation	7	921	217	23154	0.76	1
GO:0016070	P	RNA metabolic process	55	921	1840	23154	0.99	1
GO:0009791	P	post-embryonic development	10	921	367	23154	0.92	1
GO:0044249	P	cellular biosynthetic process	124	921	3070	23154	0.44	1
GO:0034641	P	cellular nitrogen compound metabolic process	8	921	462	23154	1	1
GO:0042221	P	response to chemical stimulus	31	921	766	23154	0.49	1
GO:0009259	P	ribonucleotide metabolic process	10	921	179	23154	0.19	1
GO:0009657	P	plastid organization	6	921	73	23154	0.082	1
GO:0009719	P	response to endogenous stimulus	13	921	313	23154	0.48	1
GO:0006139	P	nucleobase, nucleoside, nucleotide and nucleic acid metabolic process	108	921	2508	23154	0.21	1
GO:0018319	P	protein amino acid myristoylation	5	921	135	23154	0.62	1
GO:0051234	P	establishment of localization	67	921	1721	23154	0.59	1
GO:0009056	P	catabolic process	19	921	599	23154	0.86	1
GO:0051641	P	cellular localization	12	921	397	23154	0.86	1
GO:0009057	P	macromolecule catabolic process	5	921	343	23154	1	1
GO:0031326	P	regulation of cellular biosynthetic process	53	921	1377	23154	0.62	1
GO:0006508	P	proteolysis	17	921	675	23154	0.98	1
GO:0008037	P	cell recognition	5	921	70	23154	0.16	1
GO:0006644	P	phospholipid metabolic process	6	921	103	23154	0.24	1
GO:0032501	P	multicellular organismal process	29	921	736	23154	0.55	1
GO:0048608	P	reproductive structure development	7	921	272	23154	0.91	1
GO:0043687	P	post-translational protein modification	58	921	1481	23154	0.57	1
GO:0006725	P	cellular aromatic compound metabolic process	6	921	216	23154	0.86	1
GO:0034645	P	cellular macromolecule biosynthetic process	95	921	2377	23154	0.5	1
GO:0023046	P	signaling process	13	921	403	23154	0.81	1
GO:0030001	P	metal ion transport	6	921	192	23154	0.77	1
GO:0019752	P	carboxylic acid metabolic process	18	921	514	23154	0.74	1
GO:0055085	P	transmembrane transport	26	921	642	23154	0.49	1
GO:0055086	P	nucleobase, nucleoside and nucleotide metabolic process	14	921	285	23154	0.26	1
GO:0042180	P	cellular ketone metabolic process	18	921	522	23154	0.76	1
GO:0051707	P	response to other organism	5	921	205	23154	0.91	1
GO:0033036	P	macromolecule localization	15	921	472	23154	0.84	1
GO:0006082	P	organic acid metabolic process	18	921	515	23154	0.74	1
GO:0009725	P	response to hormone stimulus	12	921	293	23154	0.5	1
GO:0043170	P	macromolecule metabolic process	198	921	5485	23154	0.94	1
GO:0015031	P	protein transport	10	921	321	23154	0.82	1
GO:0044106	P	cellular amine metabolic process	6	921	317	23154	0.99	1
GO:0048544	P	recognition of pollen	5	921	70	23154	0.16	1
GO:0032502	P	developmental process	28	921	717	23154	0.57	1
GO:0044237	P	cellular metabolic process	252	921	6465	23154	0.66	1
GO:0031323	P	regulation of cellular metabolic process	61	921	1451	23154	0.35	1
GO:0042592	P	homeostatic process	5	921	160	23154	0.76	1
GO:0045449	P	regulation of transcription	51	921	1341	23154	0.65	1
GO:0007275	P	multicellular organismal development	23	921	654	23154	0.75	1
GO:0009733	P	response to auxin stimulus	5	921	96	23154	0.34	1
GO:0018377	P	protein myristoylation	5	921	135	23154	0.62	1
GO:0006520	P	cellular amino acid metabolic process	6	921	286	23154	0.97	1
GO:0032989	P	cellular component morphogenesis	6	921	79	23154	0.11	1
GO:0010467	P	gene expression	56	921	2252	23154	1	1
GO:0010556	P	regulation of macromolecule biosynthetic process	53	921	1364	23154	0.59	1
GO:0051704	P	multi-organism process	10	921	304	23154	0.77	1
GO:0010468	P	regulation of gene expression	52	921	1401	23154	0.71	1
GO:0006468	P	protein amino acid phosphorylation	57	921	1296	23154	0.24	1
GO:0044267	P	cellular protein metabolic process	73	921	2624	23154	1	1
GO:0019219	P	regulation of nucleobase, nucleoside, nucleotide and nucleic acid metabolic process	53	921	1359	23154	0.58	1
GO:0006464	P	protein modification process	65	921	1732	23154	0.7	1
GO:0023060	P	signal transmission	13	921	403	23154	0.81	1
GO:0022414	P	reproductive process	13	921	382	23154	0.75	1
GO:0009058	P	biosynthetic process	131	921	3222	23154	0.41	1
GO:0009059	P	macromolecule biosynthetic process	95	921	2382	23154	0.51	1
GO:0009117	P	nucleotide metabolic process	12	921	251	23154	0.31	1
GO:0051171	P	regulation of nitrogen compound metabolic process	53	921	1366	23154	0.59	1
GO:0051649	P	establishment of localization in cell	12	921	372	23154	0.8	1
GO:0051179	P	localization	67	921	1751	23154	0.65	1
GO:0006497	P	protein amino acid lipidation	5	921	152	23154	0.72	1
GO:0044238	P	primary metabolic process	287	921	7063	23154	0.35	1
GO:0048856	P	anatomical structure development	24	921	527	23154	0.29	1
GO:0006499	P	N-terminal protein myristoylation	5	921	135	23154	0.62	1
GO:0006498	P	N-terminal protein lipidation	5	921	135	23154	0.62	1
GO:0006066	P	alcohol metabolic process	7	921	180	23154	0.58	1
GO:0006796	P	phosphate metabolic process	69	921	1498	23154	0.12	1
GO:0009856	P	pollination	5	921	90	23154	0.3	1
GO:0006793	P	phosphorus metabolic process	69	921	1498	23154	0.12	1
GO:0048523	P	negative regulation of cellular process	7	921	114	23154	0.18	1
GO:0048522	P	positive regulation of cellular process	6	921	90	23154	0.16	1
GO:0003777	F	microtubule motor activity	25	921	55	23154	1.3e-16	8.3e-14
GO:0003774	F	motor activity	25	921	68	23154	6.8e-15	2.1e-12
GO:0016818	F	hydrolase activity, acting on acid anhydrides, in phosphorus-containing anhydrides	56	921	806	23154	8.5e-05	0.011
GO:0017111	F	nucleoside-triphosphatase activity	54	921	774	23154	0.0001	0.011
GO:0008092	F	cytoskeletal protein binding	13	921	80	23154	5.3e-05	0.011
GO:0016462	F	pyrophosphatase activity	55	921	791	23154	9.7e-05	0.011
GO:0016817	F	hydrolase activity, acting on acid anhydrides	56	921	822	23154	0.00014	0.011
GO:0008017	F	microtubule binding	7	921	24	23154	0.00014	0.011
GO:0015631	F	tubulin binding	7	921	25	23154	0.00017	0.012
GO:0016759	F	cellulose synthase activity	7	921	31	23154	0.00052	0.033
GO:0019901	F	protein kinase binding	8	921	48	23154	0.0012	0.06
GO:0019900	F	kinase binding	8	921	48	23154	0.0012	0.06
GO:0016760	F	cellulose synthase (UDP-forming) activity	6	921	26	23154	0.0012	0.06
GO:0046527	F	glucosyltransferase activity	10	921	79	23154	0.0021	0.092
GO:0035251	F	UDP-glucosyltransferase activity	9	921	66	23154	0.0022	0.092
GO:0008194	F	UDP-glycosyltransferase activity	13	921	124	23154	0.0023	0.092
GO:0003677	F	DNA binding	103	921	1992	23154	0.0049	0.18
GO:0016746	F	transferase activity, transferring acyl groups	24	921	332	23154	0.0055	0.19
GO:0016620	F	oxidoreductase activity, acting on the aldehyde or oxo group of donors, NAD or NADP as acceptor	5	921	27	23154	0.0069	0.23
GO:0016787	F	hydrolase activity	140	921	2874	23154	0.0081	0.26
GO:0001882	F	nucleoside binding	131	921	2686	23154	0.01	0.29
GO:0005524	F	ATP binding	112	921	2250	23154	0.0099	0.29
GO:0017076	F	purine nucleotide binding	139	921	2906	23154	0.015	0.33
GO:0032559	F	adenyl ribonucleotide binding	124	921	2553	23154	0.014	0.33
GO:0032555	F	purine ribonucleotide binding	133	921	2767	23154	0.015	0.33
GO:0032553	F	ribonucleotide binding	133	921	2767	23154	0.015	0.33
GO:0001883	F	purine nucleoside binding	130	921	2685	23154	0.013	0.33
GO:0030554	F	adenyl nucleotide binding	130	921	2685	23154	0.013	0.33
GO:0016903	F	oxidoreductase activity, acting on the aldehyde or oxo group of donors	5	921	35	23154	0.018	0.38
GO:0000166	F	nucleotide binding	145	921	3079	23154	0.02	0.41
GO:0019899	F	enzyme binding	8	921	80	23154	0.019	0.41
GO:0016757	F	transferase activity, transferring glycosyl groups	32	921	548	23154	0.025	0.5
GO:0003779	F	actin binding	6	921	55	23154	0.029	0.55
GO:0005529	F	sugar binding	9	921	108	23154	0.036	0.66
GO:0003824	F	catalytic activity	361	921	8413	23154	0.042	0.76
GO:0016758	F	transferase activity, transferring hexosyl groups	25	921	437	23154	0.053	0.93
GO:0004252	F	serine-type endopeptidase activity	5	921	127	23154	0.57	1
GO:0004713	F	protein tyrosine kinase activity	53	921	1162	23154	0.18	1
GO:0003924	F	GTPase activity	9	921	141	23154	0.12	1
GO:0016684	F	oxidoreductase activity, acting on peroxide as acceptor	11	921	173	23154	0.096	1
GO:0004091	F	carboxylesterase activity	6	921	165	23154	0.64	1
GO:0016874	F	ligase activity	7	921	360	23154	0.99	1
GO:0005488	F	binding	444	921	11513	23154	0.83	1
GO:0022892	F	substrate-specific transporter activity	17	921	637	23154	0.97	1
GO:0016788	F	hydrolase activity, acting on ester bonds	29	921	766	23154	0.63	1
GO:0016779	F	nucleotidyltransferase activity	9	921	220	23154	0.51	1
GO:0016773	F	phosphotransferase activity, alcohol group as acceptor	57	921	1470	23154	0.6	1
GO:0016772	F	transferase activity, transferring phosphorus-containing groups	68	921	1790	23154	0.67	1
GO:0015171	F	amino acid transmembrane transporter activity	5	921	74	23154	0.18	1
GO:0005342	F	organic acid transmembrane transporter activity	6	921	87	23154	0.15	1
GO:0008026	F	ATP-dependent helicase activity	5	921	114	23154	0.48	1
GO:0043565	F	sequence-specific DNA binding	11	921	365	23154	0.86	1
GO:0005509	F	calcium ion binding	7	921	285	23154	0.93	1
GO:0005506	F	iron ion binding	22	921	582	23154	0.62	1
GO:0005507	F	copper ion binding	9	921	150	23154	0.16	1
GO:0008289	F	lipid binding	9	921	179	23154	0.29	1
GO:0048037	F	cofactor binding	20	921	451	23154	0.35	1
GO:0016853	F	isomerase activity	9	921	160	23154	0.2	1
GO:0004190	F	aspartic-type endopeptidase activity	6	921	93	23154	0.18	1
GO:0070011	F	peptidase activity, acting on L-amino acid peptides	17	921	533	23154	0.85	1
GO:0005543	F	phospholipid binding	5	921	76	23154	0.2	1
GO:0016740	F	transferase activity	139	921	3095	23154	0.074	1
GO:0016741	F	transferase activity, transferring one-carbon groups	12	921	256	23154	0.33	1
GO:0016747	F	transferase activity, transferring acyl groups other than amino-acyl groups	15	921	276	23154	0.15	1
GO:0016209	F	antioxidant activity	11	921	192	23154	0.16	1
GO:0004386	F	helicase activity	6	921	182	23154	0.73	1
GO:0020037	F	heme binding	17	921	461	23154	0.66	1
GO:0022891	F	substrate-specific transmembrane transporter activity	16	921	583	23154	0.95	1
GO:0009055	F	electron carrier activity	12	921	479	23154	0.97	1
GO:0019001	F	guanyl nucleotide binding	9	921	220	23154	0.51	1
GO:0046983	F	protein dimerization activity	9	921	270	23154	0.74	1
GO:0016798	F	hydrolase activity, acting on glycosyl bonds	21	921	415	23154	0.17	1
GO:0016491	F	oxidoreductase activity	53	921	1459	23154	0.77	1
GO:0016705	F	oxidoreductase activity, acting on paired donors, with incorporation or reduction of molecular oxygen	8	921	434	23154	1	1
GO:0032561	F	guanyl ribonucleotide binding	9	921	214	23154	0.48	1
GO:0005215	F	transporter activity	36	921	986	23154	0.72	1
GO:0005515	F	protein binding	148	921	4335	23154	0.98	1
GO:0004175	F	endopeptidase activity	11	921	311	23154	0.69	1
GO:0016887	F	ATPase activity	15	921	350	23154	0.43	1
GO:0030246	F	carbohydrate binding	11	921	178	23154	0.11	1
GO:0022857	F	transmembrane transporter activity	21	921	721	23154	0.94	1
GO:0004672	F	protein kinase activity	56	921	1316	23154	0.33	1
GO:0003700	F	transcription factor activity	35	921	944	23154	0.69	1
GO:0070001	F	aspartic-type peptidase activity	6	921	93	23154	0.18	1
GO:0046872	F	metal ion binding	82	921	2701	23154	1	1
GO:0043531	F	ADP binding	11	921	302	23154	0.66	1
GO:0004553	F	hydrolase activity, hydrolyzing O-glycosyl compounds	17	921	386	23154	0.37	1
GO:0005525	F	GTP binding	9	921	214	23154	0.48	1
GO:0046906	F	tetrapyrrole binding	18	921	496	23154	0.68	1
GO:0016881	F	acid-amino acid ligase activity	5	921	238	23154	0.96	1
GO:0003676	F	nucleic acid binding	119	921	3095	23154	0.67	1
GO:0008168	F	methyltransferase activity	12	921	254	23154	0.32	1
GO:0042623	F	ATPase activity, coupled	9	921	261	23154	0.71	1
GO:0016301	F	kinase activity	57	921	1499	23154	0.65	1
GO:0004601	F	peroxidase activity	11	921	173	23154	0.096	1
GO:0042578	F	phosphoric ester hydrolase activity	6	921	166	23154	0.65	1
GO:0008233	F	peptidase activity	19	921	557	23154	0.78	1
GO:0008236	F	serine-type peptidase activity	7	921	216	23154	0.75	1
GO:0043169	F	cation binding	82	921	2714	23154	1	1
GO:0043167	F	ion binding	82	921	2718	23154	1	1
GO:0017171	F	serine hydrolase activity	7	921	216	23154	0.75	1
GO:0015075	F	ion transmembrane transporter activity	6	921	389	23154	1	1
GO:0030234	F	enzyme regulator activity	6	921	267	23154	0.95	1
GO:0016879	F	ligase activity, forming carbon-nitrogen bonds	5	921	285	23154	0.99	1
GO:0046943	F	carboxylic acid transmembrane transporter activity	6	921	87	23154	0.15	1
GO:0008270	F	zinc ion binding	37	921	1389	23154	1	1
GO:0016614	F	oxidoreductase activity, acting on CH-OH group of donors	10	921	168	23154	0.15	1
GO:0016616	F	oxidoreductase activity, acting on the CH-OH group of donors, NAD or NADP as acceptor	8	921	147	23154	0.24	1
GO:0070035	F	purine NTP-dependent helicase activity	5	921	114	23154	0.48	1
GO:0022804	F	active transmembrane transporter activity	16	921	365	23154	0.39	1
GO:0016829	F	lyase activity	7	921	253	23154	0.87	1
GO:0015291	F	secondary active transmembrane transporter activity	6	921	129	23154	0.41	1
GO:0050662	F	coenzyme binding	14	921	317	23154	0.39	1
GO:0050660	F	FAD binding	6	921	127	23154	0.4	1
GO:0030528	F	transcription regulator activity	37	921	997	23154	0.69	1
GO:0005198	F	structural molecule activity	13	921	428	23154	0.87	1
GO:0005275	F	amine transmembrane transporter activity	6	921	78	23154	0.1	1
GO:0046914	F	transition metal ion binding	70	921	2160	23154	0.97	1
GO:0044427	C	chromosomal part	21	921	102	23154	8.4e-09	3.4e-06
GO:0005874	C	microtubule	12	921	36	23154	1.8e-07	2.4e-05
GO:0005694	C	chromosome	23	921	146	23154	1.3e-07	2.4e-05
GO:0031225	C	anchored to membrane	18	921	94	23154	2.5e-07	2.5e-05
GO:0005618	C	cell wall	27	921	213	23154	5.9e-07	4.8e-05
GO:0005856	C	cytoskeleton	18	921	110	23154	1.9e-06	9.5e-05
GO:0005886	C	plasma membrane	60	921	767	23154	1.7e-06	9.5e-05
GO:0032993	C	protein-DNA complex	14	921	66	23154	1.9e-06	9.5e-05
GO:0030312	C	external encapsulating structure	27	921	234	23154	3e-06	0.00013
GO:0016020	C	membrane	184	921	3333	23154	3.9e-06	0.00016
GO:0015630	C	microtubule cytoskeleton	13	921	62	23154	4.9e-06	0.00018
GO:0000786	C	nucleosome	13	921	65	23154	7.6e-06	0.00026
GO:0046658	C	anchored to plasma membrane	10	921	37	23154	9.1e-06	0.00028
GO:0000785	C	chromatin	13	921	74	23154	2.6e-05	0.00074
GO:0044430	C	cytoskeletal part	13	921	80	23154	5.3e-05	0.0014
GO:0009505	C	plant-type cell wall	12	921	74	23154	0.0001	0.0026
GO:0044464	C	cell part	376	921	8081	23154	0.00015	0.0033
GO:0005623	C	cell	376	921	8081	23154	0.00015	0.0033
GO:0031226	C	intrinsic to plasma membrane	10	921	61	23154	0.00036	0.0076
GO:0044459	C	plasma membrane part	27	921	325	23154	0.00052	0.01
GO:0044425	C	membrane part	85	921	1479	23154	0.00068	0.013
GO:0043234	C	protein complex	51	921	802	23154	0.0012	0.021
GO:0031224	C	intrinsic to membrane	58	921	963	23154	0.0018	0.032
GO:0000228	C	nuclear chromosome	5	921	20	23154	0.0023	0.038
GO:0043232	C	intracellular non-membrane-bounded organelle	44	921	704	23154	0.0033	0.051
GO:0043228	C	non-membrane-bounded organelle	44	921	704	23154	0.0033	0.051
GO:0005794	C	Golgi apparatus	19	921	232	23154	0.0038	0.057
GO:0044422	C	organelle part	74	921	1343	23154	0.0041	0.057
GO:0044446	C	intracellular organelle part	74	921	1341	23154	0.004	0.057
GO:0030054	C	cell junction	18	921	241	23154	0.011	0.15
GO:0009706	C	chloroplast inner membrane	5	921	33	23154	0.014	0.19
GO:0009528	C	plastid inner membrane	5	921	34	23154	0.016	0.2
GO:0055044	C	symplast	17	921	237	23154	0.019	0.21
GO:0005911	C	cell-cell junction	17	921	237	23154	0.019	0.21
GO:0009506	C	plasmodesma	17	921	237	23154	0.019	0.21
GO:0031969	C	chloroplast membrane	6	921	49	23154	0.018	0.21
GO:0005634	C	nucleus	67	921	1295	23154	0.021	0.23
GO:0005773	C	vacuole	16	921	226	23154	0.024	0.25
GO:0032991	C	macromolecular complex	66	921	1283	23154	0.024	0.25
GO:0042170	C	plastid membrane	6	921	54	23154	0.027	0.27
GO:0009941	C	chloroplast envelope	13	921	178	23154	0.033	0.32
GO:0009526	C	plastid envelope	13	921	185	23154	0.042	0.4
GO:0005576	C	extracellular region	15	921	241	23154	0.068	0.64
GO:0048475	C	coated membrane	5	921	56	23154	0.084	0.75
GO:0030117	C	membrane coat	5	921	56	23154	0.084	0.75
GO:0044431	C	Golgi apparatus part	5	921	61	23154	0.11	0.91
GO:0043229	C	intracellular organelle	166	921	3801	23154	0.11	0.91
GO:0043226	C	organelle	166	921	3802	23154	0.11	0.91
GO:0034357	C	photosynthetic membrane	7	921	217	23154	0.76	1
GO:0044428	C	nuclear part	11	921	256	23154	0.44	1
GO:0044424	C	intracellular part	191	921	4614	23154	0.29	1
GO:0019866	C	organelle inner membrane	9	921	169	23154	0.24	1
GO:0005622	C	intracellular	209	921	5118	23154	0.35	1
GO:0070013	C	intracellular organelle lumen	6	921	222	23154	0.87	1
GO:0016021	C	integral to membrane	40	921	850	23154	0.17	1
GO:0043231	C	intracellular membrane-bounded organelle	141	921	3295	23154	0.19	1
GO:0043233	C	organelle lumen	6	921	222	23154	0.87	1
GO:0005829	C	cytosol	16	921	398	23154	0.52	1
GO:0009579	C	thylakoid	7	921	262	23154	0.89	1
GO:0044437	C	vacuolar part	8	921	133	23154	0.17	1
GO:0044436	C	thylakoid part	7	921	203	23154	0.7	1
GO:0044435	C	plastid part	17	921	385	23154	0.37	1
GO:0044434	C	chloroplast part	17	921	376	23154	0.34	1
GO:0044429	C	mitochondrial part	7	921	188	23154	0.62	1
GO:0009507	C	chloroplast	35	921	1053	23154	0.88	1
GO:0031090	C	organelle membrane	27	921	607	23154	0.31	1
GO:0042651	C	thylakoid membrane	5	921	157	23154	0.75	1
GO:0048046	C	apoplast	8	921	127	23154	0.15	1
GO:0009536	C	plastid	36	921	1091	23154	0.89	1
GO:0031974	C	membrane-enclosed lumen	6	921	231	23154	0.89	1
GO:0031975	C	envelope	17	921	417	23154	0.5	1
GO:0005774	C	vacuolar membrane	8	921	132	23154	0.17	1
GO:0043227	C	membrane-bounded organelle	142	921	3316	23154	0.19	1
GO:0012505	C	endomembrane system	28	921	745	23154	0.64	1
GO:0044444	C	cytoplasmic part	105	921	2844	23154	0.8	1
GO:0005739	C	mitochondrion	18	921	488	23154	0.66	1
GO:0005740	C	mitochondrial envelope	6	921	178	23154	0.71	1
GO:0031966	C	mitochondrial membrane	5	921	161	23154	0.77	1
GO:0031981	C	nuclear lumen	5	921	173	23154	0.82	1
GO:0031967	C	organelle envelope	17	921	396	23154	0.41	1
GO:0005737	C	cytoplasm	111	921	3215	23154	0.95	1

## Sheet: Module 03
GO_acc	term_type	Term	queryitem	querytotal	refitem	reftotal	pvalue	FDR
GO:0007017	P	microtubule-based process	18	930	100	23154	6.4e-07	0.0011
GO:0007018	P	microtubule-based movement	14	930	65	23154	1.8e-06	0.0015
GO:0016043	P	cellular component organization	52	930	645	23154	5e-06	0.0024
GO:0009987	P	cellular process	401	930	8320	23154	5.7e-06	0.0024
GO:0009966	P	regulation of signal transduction	14	930	80	23154	1.5e-05	0.0041
GO:0023051	P	regulation of signaling process	14	930	80	23154	1.5e-05	0.0041
GO:0051056	P	regulation of small GTPase mediated signal transduction	10	930	42	23154	2.5e-05	0.0043
GO:0046578	P	regulation of Ras protein signal transduction	10	930	42	23154	2.5e-05	0.0043
GO:0010646	P	regulation of cell communication	14	930	82	23154	1.9e-05	0.0043
GO:0007265	P	Ras protein signal transduction	10	930	42	23154	2.5e-05	0.0043
GO:0043623	P	cellular protein complex assembly	13	930	75	23154	3.2e-05	0.0049
GO:0007264	P	small GTPase mediated signal transduction	16	930	117	23154	5.6e-05	0.0079
GO:0070271	P	protein complex biogenesis	16	930	122	23154	8.8e-05	0.011
GO:0006461	P	protein complex assembly	16	930	122	23154	8.8e-05	0.011
GO:0023046	P	signaling process	33	930	403	23154	0.0002	0.021
GO:0023060	P	signal transmission	33	930	403	23154	0.0002	0.021
GO:0032483	P	regulation of Rab protein signal transduction	6	930	21	23154	0.00048	0.04
GO:0032313	P	regulation of Rab GTPase activity	6	930	21	23154	0.00048	0.04
GO:0032482	P	Rab protein signal transduction	6	930	21	23154	0.00048	0.04
GO:0007010	P	cytoskeleton organization	12	930	88	23154	0.00047	0.04
GO:0007165	P	signal transduction	29	930	356	23154	0.00051	0.041
GO:0023052	P	signaling	39	930	542	23154	0.00063	0.048
GO:0051258	P	protein polymerization	7	930	34	23154	0.00089	0.065
GO:0043087	P	regulation of GTPase activity	7	930	35	23154	0.001	0.07
GO:0032318	P	regulation of Ras GTPase activity	7	930	35	23154	0.001	0.07
GO:0030029	P	actin filament-based process	8	930	47	23154	0.0012	0.076
GO:0006996	P	organelle organization	31	930	414	23154	0.0012	0.076
GO:0005996	P	monosaccharide metabolic process	13	930	114	23154	0.0013	0.077
GO:0046907	P	intracellular transport	25	930	312	23154	0.0015	0.087
GO:0016192	P	vesicle-mediated transport	17	930	180	23154	0.0017	0.096
GO:0007242	P	intracellular signaling cascade	20	930	230	23154	0.0018	0.097
GO:0007015	P	actin filament organization	5	930	21	23154	0.0028	0.15
GO:0019318	P	hexose metabolic process	11	930	97	23154	0.0031	0.16
GO:0030036	P	actin cytoskeleton organization	7	930	44	23154	0.0033	0.16
GO:0006259	P	DNA metabolic process	27	930	372	23154	0.0036	0.17
GO:0007154	P	cell communication	17	930	197	23154	0.0041	0.19
GO:0051641	P	cellular localization	28	930	397	23154	0.0045	0.2
GO:0008610	P	lipid biosynthetic process	18	930	217	23154	0.0046	0.21
GO:0065003	P	macromolecular complex assembly	17	930	202	23154	0.0051	0.21
GO:0048193	P	Golgi vesicle transport	6	930	36	23154	0.0052	0.21
GO:0000904	P	cell morphogenesis involved in differentiation	6	930	36	23154	0.0052	0.21
GO:0043933	P	macromolecular complex subunit organization	18	930	222	23154	0.0058	0.23
GO:0034622	P	cellular macromolecular complex assembly	14	930	155	23154	0.006	0.24
GO:0044281	P	small molecule metabolic process	65	930	1162	23154	0.0062	0.24
GO:0006184	P	GTP catabolic process	9	930	78	23154	0.0064	0.24
GO:0051649	P	establishment of localization in cell	26	930	372	23154	0.0067	0.24
GO:0034621	P	cellular macromolecular complex subunit organization	15	930	175	23154	0.0071	0.25
GO:0045184	P	establishment of protein localization	23	930	321	23154	0.0079	0.27
GO:0015031	P	protein transport	23	930	321	23154	0.0079	0.27
GO:0044255	P	cellular lipid metabolic process	23	930	323	23154	0.0085	0.28
GO:0022607	P	cellular component assembly	18	930	232	23154	0.0087	0.29
GO:0008104	P	protein localization	24	930	346	23154	0.0097	0.31
GO:0046039	P	GTP metabolic process	9	930	84	23154	0.0098	0.31
GO:0032535	P	regulation of cellular component size	8	930	71	23154	0.011	0.34
GO:0090066	P	regulation of anatomical structure size	8	930	71	23154	0.011	0.34
GO:0044262	P	cellular carbohydrate metabolic process	25	930	380	23154	0.015	0.45
GO:0009166	P	nucleotide catabolic process	9	930	94	23154	0.018	0.46
GO:0009203	P	ribonucleoside triphosphate catabolic process	9	930	94	23154	0.018	0.46
GO:0009154	P	purine ribonucleotide catabolic process	9	930	94	23154	0.018	0.46
GO:0009143	P	nucleoside triphosphate catabolic process	9	930	94	23154	0.018	0.46
GO:0009146	P	purine nucleoside triphosphate catabolic process	9	930	94	23154	0.018	0.46
GO:0051336	P	regulation of hydrolase activity	7	930	63	23154	0.018	0.46
GO:0006195	P	purine nucleotide catabolic process	9	930	94	23154	0.018	0.46
GO:0009261	P	ribonucleotide catabolic process	9	930	94	23154	0.018	0.46
GO:0034613	P	cellular protein localization	18	930	252	23154	0.018	0.46
GO:0009207	P	purine ribonucleoside triphosphate catabolic process	9	930	94	23154	0.018	0.46
GO:0006066	P	alcohol metabolic process	14	930	180	23154	0.019	0.47
GO:0070727	P	cellular macromolecule localization	18	930	254	23154	0.019	0.47
GO:0043412	P	macromolecule modification	91	930	1816	23154	0.021	0.5
GO:0030384	P	phosphoinositide metabolic process	7	930	65	23154	0.021	0.5
GO:0048468	P	cell development	7	930	66	23154	0.022	0.53
GO:0006886	P	intracellular protein transport	17	930	241	23154	0.023	0.54
GO:0006281	P	DNA repair	12	930	152	23154	0.026	0.59
GO:0033365	P	protein localization in organelle	6	930	54	23154	0.028	0.63
GO:0006974	P	response to DNA damage stimulus	12	930	156	23154	0.03	0.68
GO:0000902	P	cell morphogenesis	7	930	74	23154	0.037	0.81
GO:0006629	P	lipid metabolic process	33	930	583	23154	0.037	0.81
GO:0006464	P	protein modification process	85	930	1732	23154	0.037	0.81
GO:0043413	P	macromolecule glycosylation	6	930	60	23154	0.042	0.84
GO:0006006	P	glucose metabolic process	7	930	76	23154	0.041	0.84
GO:0009100	P	glycoprotein metabolic process	6	930	60	23154	0.042	0.84
GO:0009101	P	glycoprotein biosynthetic process	6	930	60	23154	0.042	0.84
GO:0006486	P	protein amino acid glycosylation	6	930	60	23154	0.042	0.84
GO:0070085	P	glycosylation	6	930	60	23154	0.042	0.84
GO:0032989	P	cellular component morphogenesis	7	930	79	23154	0.049	0.96
GO:0006260	P	DNA replication	11	930	152	23154	0.052	0.98
GO:0016053	P	organic acid biosynthetic process	16	930	249	23154	0.053	0.98
GO:0046394	P	carboxylic acid biosynthetic process	16	930	249	23154	0.053	0.98
GO:0006633	P	fatty acid biosynthetic process	8	930	98	23154	0.053	0.98
GO:0046700	P	heterocycle catabolic process	9	930	116	23154	0.053	0.98
GO:0006650	P	glycerophospholipid metabolic process	7	930	80	23154	0.051	0.98
GO:0051169	P	nuclear transport	6	930	69	23154	0.07	1
GO:0044238	P	primary metabolic process	290	930	7063	23154	0.34	1
GO:0019220	P	regulation of phosphate metabolic process	5	930	58	23154	0.096	1
GO:0080090	P	regulation of primary metabolic process	48	930	1424	23154	0.91	1
GO:0019222	P	regulation of metabolic process	53	930	1531	23154	0.88	1
GO:0006519	P	cellular amino acid and derivative metabolic process	18	930	397	23154	0.34	1
GO:0044282	P	small molecule catabolic process	7	930	127	23154	0.26	1
GO:0044283	P	small molecule biosynthetic process	22	930	402	23154	0.1	1
GO:0015979	P	photosynthesis	6	930	143	23154	0.52	1
GO:0051716	P	cellular response to stimulus	17	930	340	23154	0.22	1
GO:0000003	P	reproduction	16	930	407	23154	0.57	1
GO:0048869	P	cellular developmental process	11	930	161	23154	0.07	1
GO:0070647	P	protein modification by small protein conjugation or removal	5	930	102	23154	0.4	1
GO:0044275	P	cellular carbohydrate catabolic process	6	930	83	23154	0.13	1
GO:0006979	P	response to oxidative stress	7	930	230	23154	0.81	1
GO:0032446	P	protein modification by small protein conjugation	5	930	100	23154	0.38	1
GO:0009199	P	ribonucleoside triphosphate metabolic process	9	930	156	23154	0.19	1
GO:0048513	P	organ development	8	930	272	23154	0.85	1
GO:0016310	P	phosphorylation	65	930	1453	23154	0.21	1
GO:0048519	P	negative regulation of biological process	5	930	162	23154	0.78	1
GO:0046483	P	heterocycle metabolic process	19	930	391	23154	0.24	1
GO:0019725	P	cellular homeostasis	6	930	134	23154	0.46	1
GO:0009205	P	purine ribonucleoside triphosphate metabolic process	9	930	156	23154	0.19	1
GO:0060255	P	regulation of macromolecule metabolic process	50	930	1459	23154	0.89	1
GO:0006952	P	defense response	20	930	454	23154	0.37	1
GO:0032787	P	monocarboxylic acid metabolic process	11	930	204	23154	0.21	1
GO:0003006	P	reproductive developmental process	14	930	280	23154	0.25	1
GO:0008361	P	regulation of cell size	6	930	66	23154	0.059	1
GO:0030163	P	protein catabolic process	6	930	216	23154	0.86	1
GO:0043436	P	oxoacid metabolic process	26	930	514	23154	0.15	1
GO:0046486	P	glycerolipid metabolic process	7	930	82	23154	0.056	1
GO:0051707	P	response to other organism	7	930	205	23154	0.71	1
GO:0010033	P	response to organic substance	11	930	377	23154	0.89	1
GO:0055114	P	oxidation reduction	37	930	1258	23154	0.98	1
GO:0042325	P	regulation of phosphorylation	5	930	55	23154	0.082	1
GO:0009658	P	chloroplast organization	5	930	53	23154	0.073	1
GO:0009607	P	response to biotic stimulus	7	930	222	23154	0.79	1
GO:0006575	P	cellular amino acid derivative metabolic process	6	930	151	23154	0.57	1
GO:0044249	P	cellular biosynthetic process	119	930	3070	23154	0.67	1
GO:0019538	P	protein metabolic process	119	930	3154	23154	0.78	1
GO:0016052	P	carbohydrate catabolic process	6	930	111	23154	0.3	1
GO:0016051	P	carbohydrate biosynthetic process	5	930	121	23154	0.54	1
GO:0006163	P	purine nucleotide metabolic process	10	930	184	23154	0.22	1
GO:0033554	P	cellular response to stress	14	930	236	23154	0.11	1
GO:0009725	P	response to hormone stimulus	10	930	293	23154	0.74	1
GO:0019637	P	organophosphate metabolic process	7	930	112	23154	0.18	1
GO:0019320	P	hexose catabolic process	5	930	62	23154	0.12	1
GO:0006457	P	protein folding	7	930	203	23154	0.71	1
GO:0009141	P	nucleoside triphosphate metabolic process	9	930	157	23154	0.19	1
GO:0009144	P	purine nucleoside triphosphate metabolic process	9	930	156	23154	0.19	1
GO:0006807	P	nitrogen compound metabolic process	119	930	2902	23154	0.42	1
GO:0042157	P	lipoprotein metabolic process	7	930	152	23154	0.42	1
GO:0034660	P	ncRNA metabolic process	9	930	148	23154	0.15	1
GO:0042158	P	lipoprotein biosynthetic process	7	930	152	23154	0.42	1
GO:0050789	P	regulation of biological process	92	930	2102	23154	0.21	1
GO:0023033	P	signaling pathway	5	930	59	23154	0.1	1
GO:0034470	P	ncRNA processing	6	930	93	23154	0.18	1
GO:0043543	P	protein amino acid acylation	5	930	137	23154	0.65	1
GO:0051186	P	cofactor metabolic process	9	930	180	23154	0.31	1
GO:0016049	P	cell growth	6	930	66	23154	0.059	1
GO:0044260	P	cellular macromolecule metabolic process	198	930	4896	23154	0.47	1
GO:0051188	P	cofactor biosynthetic process	8	930	124	23154	0.14	1
GO:0065007	P	biological regulation	98	930	2283	23154	0.26	1
GO:0044267	P	cellular protein metabolic process	107	930	2624	23154	0.45	1
GO:0065009	P	regulation of molecular function	11	930	195	23154	0.17	1
GO:0065008	P	regulation of biological quality	15	930	280	23154	0.17	1
GO:0009150	P	purine ribonucleotide metabolic process	10	930	175	23154	0.18	1
GO:0019748	P	secondary metabolic process	7	930	136	23154	0.32	1
GO:0048316	P	seed development	6	930	143	23154	0.52	1
GO:0009308	P	amine metabolic process	14	930	352	23154	0.55	1
GO:0009309	P	amine biosynthetic process	8	930	143	23154	0.23	1
GO:0050793	P	regulation of developmental process	5	930	129	23154	0.59	1
GO:0006812	P	cation transport	12	930	325	23154	0.65	1
GO:0006811	P	ion transport	14	930	390	23154	0.7	1
GO:0050790	P	regulation of catalytic activity	11	930	188	23154	0.15	1
GO:0009889	P	regulation of biosynthetic process	47	930	1377	23154	0.89	1
GO:0044248	P	cellular catabolic process	23	930	512	23154	0.33	1
GO:0050794	P	regulation of cellular process	88	930	1954	23154	0.15	1
GO:0008152	P	metabolic process	357	930	9308	23154	0.87	1
GO:0048731	P	system development	8	930	272	23154	0.85	1
GO:0034641	P	cellular nitrogen compound metabolic process	19	930	462	23154	0.49	1
GO:0051234	P	establishment of localization	79	930	1721	23154	0.13	1
GO:0009059	P	macromolecule biosynthetic process	85	930	2382	23154	0.88	1
GO:0016070	P	RNA metabolic process	64	930	1840	23154	0.89	1
GO:0051603	P	proteolysis involved in cellular protein catabolic process	5	930	187	23154	0.87	1
GO:0044271	P	cellular nitrogen compound biosynthetic process	12	930	250	23154	0.31	1
GO:0010154	P	fruit development	6	930	150	23154	0.56	1
GO:0050896	P	response to stimulus	66	930	1765	23154	0.74	1
GO:0006950	P	response to stress	44	930	1185	23154	0.72	1
GO:0006355	P	regulation of transcription, DNA-dependent	47	930	1337	23154	0.84	1
GO:0006511	P	ubiquitin-dependent protein catabolic process	5	930	176	23154	0.83	1
GO:0006350	P	transcription	48	930	1465	23154	0.94	1
GO:0006351	P	transcription, DNA-dependent	48	930	1462	23154	0.94	1
GO:0007275	P	multicellular organismal development	34	930	654	23154	0.086	1
GO:0006753	P	nucleoside phosphate metabolic process	14	930	251	23154	0.15	1
GO:0006631	P	fatty acid metabolic process	8	930	123	23154	0.13	1
GO:0032774	P	RNA biosynthetic process	48	930	1465	23154	0.94	1
GO:0006732	P	coenzyme metabolic process	7	930	112	23154	0.18	1
GO:0009314	P	response to radiation	12	930	217	23154	0.18	1
GO:0030154	P	cell differentiation	7	930	119	23154	0.21	1
GO:0009791	P	post-embryonic development	17	930	367	23154	0.32	1
GO:0009790	P	embryonic development	9	930	170	23154	0.26	1
GO:0009793	P	embryonic development ending in seed dormancy	6	930	126	23154	0.4	1
GO:0009416	P	response to light stimulus	11	930	212	23154	0.25	1
GO:0034645	P	cellular macromolecule biosynthetic process	85	930	2377	23154	0.88	1
GO:0042221	P	response to chemical stimulus	21	930	766	23154	0.97	1
GO:0008033	P	tRNA processing	5	930	55	23154	0.082	1
GO:0009259	P	ribonucleotide metabolic process	10	930	179	23154	0.2	1
GO:0007049	P	cell cycle	11	930	166	23154	0.082	1
GO:0009657	P	plastid organization	6	930	73	23154	0.085	1
GO:0009719	P	response to endogenous stimulus	11	930	313	23154	0.71	1
GO:0006139	P	nucleobase, nucleoside, nucleotide and nucleic acid metabolic process	103	930	2508	23154	0.42	1
GO:0009653	P	anatomical structure morphogenesis	9	930	195	23154	0.39	1
GO:0009056	P	catabolic process	24	930	599	23154	0.53	1
GO:0006605	P	protein targeting	5	930	68	23154	0.15	1
GO:0051179	P	localization	81	930	1751	23154	0.11	1
GO:0046365	P	monosaccharide catabolic process	5	930	64	23154	0.13	1
GO:0006810	P	transport	78	930	1708	23154	0.14	1
GO:0006508	P	proteolysis	16	930	675	23154	0.99	1
GO:0008652	P	cellular amino acid biosynthetic process	8	930	127	23154	0.15	1
GO:0015672	P	monovalent inorganic cation transport	5	930	108	23154	0.44	1
GO:0032502	P	developmental process	35	930	717	23154	0.15	1
GO:0006644	P	phospholipid metabolic process	7	930	103	23154	0.13	1
GO:0032501	P	multicellular organismal process	34	930	736	23154	0.23	1
GO:0048608	P	reproductive structure development	11	930	272	23154	0.53	1
GO:0009628	P	response to abiotic stimulus	19	930	444	23154	0.43	1
GO:0043687	P	post-translational protein modification	71	930	1481	23154	0.077	1
GO:0006725	P	cellular aromatic compound metabolic process	9	930	216	23154	0.5	1
GO:0044106	P	cellular amine metabolic process	14	930	317	23154	0.4	1
GO:0030001	P	metal ion transport	9	930	192	23154	0.37	1
GO:0019752	P	carboxylic acid metabolic process	26	930	514	23154	0.15	1
GO:0044257	P	cellular protein catabolic process	5	930	187	23154	0.87	1
GO:0005975	P	carbohydrate metabolic process	37	930	794	23154	0.21	1
GO:0055085	P	transmembrane transport	25	930	642	23154	0.59	1
GO:0055086	P	nucleobase, nucleoside and nucleotide metabolic process	15	930	285	23154	0.19	1
GO:0042180	P	cellular ketone metabolic process	26	930	522	23154	0.16	1
GO:0033036	P	macromolecule localization	24	930	472	23154	0.15	1
GO:0006082	P	organic acid metabolic process	26	930	515	23154	0.15	1
GO:0051252	P	regulation of RNA metabolic process	47	930	1341	23154	0.85	1
GO:0043170	P	macromolecule metabolic process	210	930	5485	23154	0.79	1
GO:0045449	P	regulation of transcription	47	930	1341	23154	0.85	1
GO:0009108	P	coenzyme biosynthetic process	6	930	70	23154	0.073	1
GO:0006007	P	glucose catabolic process	5	930	62	23154	0.12	1
GO:0031326	P	regulation of cellular biosynthetic process	47	930	1377	23154	0.89	1
GO:0031323	P	regulation of cellular metabolic process	51	930	1451	23154	0.85	1
GO:0042592	P	homeostatic process	6	930	160	23154	0.62	1
GO:0022402	P	cell cycle process	6	930	100	23154	0.23	1
GO:0043632	P	modification-dependent macromolecule catabolic process	5	930	176	23154	0.83	1
GO:0009639	P	response to red or far red light	5	930	101	23154	0.39	1
GO:0040007	P	growth	6	930	84	23154	0.13	1
GO:0006325	P	chromatin organization	6	930	138	23154	0.48	1
GO:0044265	P	cellular macromolecule catabolic process	11	930	288	23154	0.61	1
GO:0006520	P	cellular amino acid metabolic process	14	930	286	23154	0.27	1
GO:0010467	P	gene expression	72	930	2252	23154	0.98	1
GO:0010556	P	regulation of macromolecule biosynthetic process	47	930	1364	23154	0.87	1
GO:0051704	P	multi-organism process	11	930	304	23154	0.68	1
GO:0010468	P	regulation of gene expression	49	930	1401	23154	0.85	1
GO:0006468	P	protein amino acid phosphorylation	57	930	1296	23154	0.26	1
GO:0046164	P	alcohol catabolic process	5	930	72	23154	0.18	1
GO:0019219	P	regulation of nucleobase, nucleoside, nucleotide and nucleic acid metabolic process	47	930	1359	23154	0.87	1
GO:0019941	P	modification-dependent protein catabolic process	5	930	176	23154	0.83	1
GO:0006913	P	nucleocytoplasmic transport	6	930	69	23154	0.07	1
GO:0051174	P	regulation of phosphorus metabolic process	5	930	58	23154	0.096	1
GO:0022414	P	reproductive process	16	930	382	23154	0.47	1
GO:0009058	P	biosynthetic process	129	930	3222	23154	0.53	1
GO:0009117	P	nucleotide metabolic process	14	930	251	23154	0.15	1
GO:0051171	P	regulation of nitrogen compound metabolic process	47	930	1366	23154	0.88	1
GO:0009057	P	macromolecule catabolic process	12	930	343	23154	0.72	1
GO:0006091	P	generation of precursor metabolites and energy	8	930	188	23154	0.49	1
GO:0006497	P	protein amino acid lipidation	7	930	152	23154	0.42	1
GO:0051276	P	chromosome organization	7	930	166	23154	0.5	1
GO:0048856	P	anatomical structure development	22	930	527	23154	0.46	1
GO:0044237	P	cellular metabolic process	279	930	6465	23154	0.09	1
GO:0006399	P	tRNA metabolic process	8	930	110	23154	0.087	1
GO:0006796	P	phosphate metabolic process	67	930	1498	23154	0.2	1
GO:0044085	P	cellular component biogenesis	20	930	332	23154	0.056	1
GO:0006790	P	sulfur metabolic process	6	930	88	23154	0.16	1
GO:0006793	P	phosphorus metabolic process	67	930	1498	23154	0.2	1
GO:0006412	P	translation	11	930	491	23154	0.99	1
GO:0006396	P	RNA processing	10	930	268	23154	0.64	1
GO:0045454	P	cell redox homeostasis	5	930	115	23154	0.5	1
GO:0003777	F	microtubule motor activity	14	930	55	23154	3.2e-07	0.0002
GO:0003774	F	motor activity	14	930	68	23154	2.8e-06	0.00088
GO:0030695	F	GTPase regulator activity	13	930	76	23154	3.6e-05	0.0075
GO:0005083	F	small GTPase regulator activity	12	930	72	23154	9e-05	0.011
GO:0060589	F	nucleoside-triphosphatase regulator activity	13	930	84	23154	9.1e-05	0.011
GO:0032555	F	purine ribonucleotide binding	148	930	2767	23154	0.00027	0.024
GO:0032553	F	ribonucleotide binding	148	930	2767	23154	0.00027	0.024
GO:0000166	F	nucleotide binding	161	930	3079	23154	0.00039	0.03
GO:0005097	F	Rab GTPase activator activity	6	930	21	23154	0.00048	0.033
GO:0005099	F	Ras GTPase activator activity	6	930	23	23154	0.00072	0.045
GO:0017076	F	purine nucleotide binding	150	930	2906	23154	0.0011	0.06
GO:0005096	F	GTPase activator activity	7	930	37	23154	0.0014	0.07
GO:0005085	F	guanyl-nucleotide exchange factor activity	6	930	27	23154	0.0015	0.07
GO:0019001	F	guanyl nucleotide binding	19	930	220	23154	0.0025	0.1
GO:0008047	F	enzyme activator activity	7	930	41	23154	0.0023	0.1
GO:0003924	F	GTPase activity	14	930	141	23154	0.0028	0.11
GO:0032559	F	adenyl ribonucleotide binding	130	930	2553	23154	0.0037	0.13
GO:0032561	F	guanyl ribonucleotide binding	18	930	214	23154	0.0041	0.13
GO:0005525	F	GTP binding	18	930	214	23154	0.0041	0.13
GO:0003887	F	DNA-directed DNA polymerase activity	5	930	25	23154	0.0054	0.17
GO:0005524	F	ATP binding	114	930	2250	23154	0.0075	0.22
GO:0016817	F	hydrolase activity, acting on acid anhydrides	47	930	822	23154	0.013	0.33
GO:0001883	F	purine nucleoside binding	131	930	2685	23154	0.013	0.33
GO:0001882	F	nucleoside binding	131	930	2686	23154	0.013	0.33
GO:0030554	F	adenyl nucleotide binding	131	930	2685	23154	0.013	0.33
GO:0016818	F	hydrolase activity, acting on acid anhydrides, in phosphorus-containing anhydrides	46	930	806	23154	0.014	0.34
GO:0017111	F	nucleoside-triphosphatase activity	43	930	774	23154	0.025	0.58
GO:0016462	F	pyrophosphatase activity	43	930	791	23154	0.034	0.75
GO:0016772	F	transferase activity, transferring phosphorus-containing groups	87	930	1790	23154	0.043	0.91
GO:0004713	F	protein tyrosine kinase activity	49	930	1162	23154	0.39	1
GO:0016874	F	ligase activity	13	930	360	23154	0.69	1
GO:0031072	F	heat shock protein binding	6	930	120	23154	0.36	1
GO:0005488	F	binding	436	930	11513	23154	0.96	1
GO:0008565	F	protein transporter activity	6	930	72	23154	0.081	1
GO:0016787	F	hydrolase activity	115	930	2874	23154	0.53	1
GO:0016788	F	hydrolase activity, acting on ester bonds	28	930	766	23154	0.72	1
GO:0016779	F	nucleotidyltransferase activity	12	930	220	23154	0.19	1
GO:0016773	F	phosphotransferase activity, alcohol group as acceptor	68	930	1470	23154	0.13	1
GO:0051536	F	iron-sulfur cluster binding	6	930	84	23154	0.13	1
GO:0008415	F	acyltransferase activity	7	930	90	23154	0.081	1
GO:0015075	F	ion transmembrane transporter activity	17	930	389	23154	0.4	1
GO:0043565	F	sequence-specific DNA binding	8	930	365	23154	0.98	1
GO:0005509	F	calcium ion binding	9	930	285	23154	0.8	1
GO:0005506	F	iron ion binding	14	930	582	23154	0.99	1
GO:0022891	F	substrate-specific transmembrane transporter activity	25	930	583	23154	0.4	1
GO:0008324	F	cation transmembrane transporter activity	12	930	282	23154	0.46	1
GO:0048037	F	cofactor binding	16	930	451	23154	0.72	1
GO:0016853	F	isomerase activity	10	930	160	23154	0.12	1
GO:0003735	F	structural constituent of ribosome	5	930	343	23154	1	1
GO:0070011	F	peptidase activity, acting on L-amino acid peptides	11	930	533	23154	0.99	1
GO:0016740	F	transferase activity	138	930	3095	23154	0.11	1
GO:0016741	F	transferase activity, transferring one-carbon groups	13	930	256	23154	0.24	1
GO:0016746	F	transferase activity, transferring acyl groups	9	930	332	23154	0.91	1
GO:0016747	F	transferase activity, transferring acyl groups other than amino-acyl groups	8	930	276	23154	0.86	1
GO:0034061	F	DNA polymerase activity	6	930	82	23154	0.12	1
GO:0016757	F	transferase activity, transferring glycosyl groups	22	930	548	23154	0.53	1
GO:0020037	F	heme binding	11	930	461	23154	0.98	1
GO:0051540	F	metal cluster binding	6	930	84	23154	0.13	1
GO:0022892	F	substrate-specific transporter activity	29	930	637	23154	0.28	1
GO:0046983	F	protein dimerization activity	5	930	270	23154	0.98	1
GO:0016798	F	hydrolase activity, acting on glycosyl bonds	13	930	415	23154	0.85	1
GO:0070279	F	vitamin B6 binding	5	930	109	23154	0.45	1
GO:0016491	F	oxidoreductase activity	42	930	1459	23154	0.99	1
GO:0016705	F	oxidoreductase activity, acting on paired donors, with incorporation or reduction of molecular oxygen	9	930	434	23154	0.99	1
GO:0005215	F	transporter activity	45	930	986	23154	0.22	1
GO:0005515	F	protein binding	168	930	4335	23154	0.71	1
GO:0030170	F	pyridoxal phosphate binding	5	930	109	23154	0.45	1
GO:0004175	F	endopeptidase activity	7	930	311	23154	0.96	1
GO:0016887	F	ATPase activity	8	930	350	23154	0.97	1
GO:0022857	F	transmembrane transporter activity	30	930	721	23154	0.45	1
GO:0004674	F	protein serine/threonine kinase activity	5	930	118	23154	0.52	1
GO:0004672	F	protein kinase activity	57	930	1316	23154	0.3	1
GO:0003700	F	transcription factor activity	26	930	944	23154	0.98	1
GO:0060089	F	molecular transducer activity	8	930	152	23154	0.28	1
GO:0016627	F	oxidoreductase activity, acting on the CH-CH group of donors	5	930	49	23154	0.057	1
GO:0046873	F	metal ion transmembrane transporter activity	6	930	124	23154	0.39	1
GO:0046872	F	metal ion binding	67	930	2701	23154	1	1
GO:0043531	F	ADP binding	16	930	302	23154	0.17	1
GO:0016758	F	transferase activity, transferring hexosyl groups	13	930	437	23154	0.89	1
GO:0016881	F	acid-amino acid ligase activity	7	930	238	23154	0.84	1
GO:0003676	F	nucleic acid binding	94	930	3095	23154	1	1
GO:0003677	F	DNA binding	63	930	1992	23154	0.98	1
GO:0008168	F	methyltransferase activity	13	930	254	23154	0.23	1
GO:0042623	F	ATPase activity, coupled	5	930	261	23154	0.98	1
GO:0016301	F	kinase activity	70	930	1499	23154	0.11	1
GO:0003824	F	catalytic activity	343	930	8413	23154	0.38	1
GO:0004553	F	hydrolase activity, hydrolyzing O-glycosyl compounds	13	930	386	23154	0.77	1
GO:0008092	F	cytoskeletal protein binding	6	930	80	23154	0.12	1
GO:0016830	F	carbon-carbon lyase activity	6	930	89	23154	0.16	1
GO:0042578	F	phosphoric ester hydrolase activity	6	930	166	23154	0.66	1
GO:0008233	F	peptidase activity	12	930	557	23154	0.99	1
GO:0008236	F	serine-type peptidase activity	6	930	216	23154	0.86	1
GO:0043169	F	cation binding	67	930	2714	23154	1	1
GO:0051082	F	unfolded protein binding	5	930	123	23154	0.55	1
GO:0043167	F	ion binding	67	930	2718	23154	1	1
GO:0017171	F	serine hydrolase activity	6	930	216	23154	0.86	1
GO:0004518	F	nuclease activity	10	930	167	23154	0.15	1
GO:0004519	F	endonuclease activity	5	930	86	23154	0.28	1
GO:0046906	F	tetrapyrrole binding	11	930	496	23154	0.99	1
GO:0030234	F	enzyme regulator activity	17	930	267	23154	0.05	1
GO:0016879	F	ligase activity, forming carbon-nitrogen bonds	9	930	285	23154	0.8	1
GO:0008194	F	UDP-glycosyltransferase activity	5	930	124	23154	0.56	1
GO:0009055	F	electron carrier activity	8	930	479	23154	1	1
GO:0019842	F	vitamin binding	5	930	134	23154	0.63	1
GO:0008270	F	zinc ion binding	35	930	1389	23154	1	1
GO:0016614	F	oxidoreductase activity, acting on CH-OH group of donors	8	930	168	23154	0.37	1
GO:0016616	F	oxidoreductase activity, acting on the CH-OH group of donors, NAD or NADP as acceptor	8	930	147	23154	0.25	1
GO:0022804	F	active transmembrane transporter activity	15	930	365	23154	0.5	1
GO:0016829	F	lyase activity	8	930	253	23154	0.79	1
GO:0015291	F	secondary active transmembrane transporter activity	9	930	129	23154	0.087	1
GO:0003723	F	RNA binding	19	930	413	23154	0.31	1
GO:0004871	F	signal transducer activity	8	930	152	23154	0.28	1
GO:0050662	F	coenzyme binding	10	930	317	23154	0.82	1
GO:0030528	F	transcription regulator activity	29	930	997	23154	0.97	1
GO:0005198	F	structural molecule activity	10	930	428	23154	0.98	1
GO:0046914	F	transition metal ion binding	52	930	2160	23154	1	1
GO:0005622	C	intracellular	282	930	5118	23154	7.6e-09	2.9e-06
GO:0044424	C	intracellular part	247	930	4614	23154	1e-06	9.2e-05
GO:0005794	C	Golgi apparatus	28	930	232	23154	1.1e-06	9.2e-05
GO:0044464	C	cell part	396	930	8081	23154	1.2e-06	9.2e-05
GO:0005623	C	cell	396	930	8081	23154	1.2e-06	9.2e-05
GO:0043229	C	intracellular organelle	202	930	3801	23154	2.3e-05	0.0011
GO:0043226	C	organelle	202	930	3802	23154	2.3e-05	0.0011
GO:0005737	C	cytoplasm	176	930	3215	23154	1.9e-05	0.0011
GO:0044444	C	cytoplasmic part	158	930	2844	23154	2.7e-05	0.0011
GO:0043231	C	intracellular membrane-bounded organelle	177	930	3295	23154	4.8e-05	0.0017
GO:0043227	C	membrane-bounded organelle	178	930	3316	23154	4.7e-05	0.0017
GO:0044431	C	Golgi apparatus part	11	930	61	23154	9.4e-05	0.003
GO:0031090	C	organelle membrane	44	930	607	23154	0.00025	0.0073
GO:0044422	C	organelle part	81	930	1343	23154	0.00031	0.0078
GO:0044446	C	intracellular organelle part	81	930	1341	23154	0.0003	0.0078
GO:0000139	C	Golgi membrane	8	930	39	23154	0.0004	0.0094
GO:0016020	C	membrane	171	930	3333	23154	0.00059	0.013
GO:0005856	C	cytoskeleton	13	930	110	23154	0.00095	0.02
GO:0043234	C	protein complex	50	930	802	23154	0.0023	0.043
GO:0044434	C	chloroplast part	28	930	376	23154	0.0022	0.043
GO:0009507	C	chloroplast	62	930	1053	23154	0.0026	0.047
GO:0044435	C	plastid part	28	930	385	23154	0.003	0.052
GO:0009536	C	plastid	63	930	1091	23154	0.0037	0.06
GO:0044436	C	thylakoid part	17	930	203	23154	0.0054	0.078
GO:0009535	C	chloroplast thylakoid membrane	13	930	136	23154	0.0052	0.078
GO:0055035	C	plastid thylakoid membrane	13	930	136	23154	0.0052	0.078
GO:0031984	C	organelle subcompartment	15	930	171	23154	0.0059	0.082
GO:0042651	C	thylakoid membrane	14	930	157	23154	0.0067	0.091
GO:0031300	C	intrinsic to organelle membrane	7	930	52	23154	0.0074	0.097
GO:0031976	C	plastid thylakoid	14	930	170	23154	0.012	0.15
GO:0009534	C	chloroplast thylakoid	14	930	170	23154	0.012	0.15
GO:0009579	C	thylakoid	19	930	262	23154	0.013	0.16
GO:0031301	C	integral to organelle membrane	5	930	33	23154	0.015	0.17
GO:0034357	C	photosynthetic membrane	16	930	217	23154	0.019	0.21
GO:0005789	C	endoplasmic reticulum membrane	6	930	49	23154	0.019	0.21
GO:0042175	C	nuclear envelope-endoplasmic reticulum network	6	930	52	23154	0.024	0.25
GO:0044432	C	endoplasmic reticulum part	6	930	53	23154	0.026	0.26
GO:0071212	C	subsynaptic reticulum	6	930	53	23154	0.026	0.26
GO:0048475	C	coated membrane	6	930	56	23154	0.032	0.3
GO:0030117	C	membrane coat	6	930	56	23154	0.032	0.3
GO:0044425	C	membrane part	74	930	1479	23154	0.036	0.33
GO:0005777	C	peroxisome	6	930	60	23154	0.042	0.37
GO:0042579	C	microbody	6	930	60	23154	0.042	0.37
GO:0044430	C	cytoskeletal part	7	930	80	23154	0.051	0.44
GO:0016021	C	integral to membrane	44	930	850	23154	0.06	0.51
GO:0031224	C	intrinsic to membrane	47	930	963	23154	0.11	0.89
GO:0015630	C	microtubule cytoskeleton	5	930	62	23154	0.12	0.93
GO:0005886	C	plasma membrane	38	930	767	23154	0.12	0.93
GO:0055044	C	symplast	10	930	237	23154	0.48	1
GO:0031975	C	envelope	17	930	417	23154	0.51	1
GO:0044428	C	nuclear part	8	930	256	23154	0.8	1
GO:0044429	C	mitochondrial part	5	930	188	23154	0.87	1
GO:0009941	C	chloroplast envelope	9	930	178	23154	0.3	1
GO:0005773	C	vacuole	11	930	226	23154	0.31	1
GO:0005911	C	cell-cell junction	10	930	237	23154	0.48	1
GO:0009526	C	plastid envelope	9	930	185	23154	0.34	1
GO:0019866	C	organelle inner membrane	7	930	169	23154	0.52	1
GO:0070013	C	intracellular organelle lumen	5	930	222	23154	0.94	1
GO:0043232	C	intracellular non-membrane-bounded organelle	29	930	704	23154	0.47	1
GO:0005829	C	cytosol	16	930	398	23154	0.53	1
GO:0009570	C	chloroplast stroma	6	930	118	23154	0.35	1
GO:0009532	C	plastid stroma	8	930	129	23154	0.16	1
GO:0005783	C	endoplasmic reticulum	7	930	184	23154	0.61	1
GO:0031974	C	membrane-enclosed lumen	5	930	231	23154	0.95	1
GO:0030054	C	cell junction	10	930	241	23154	0.51	1
GO:0043228	C	non-membrane-bounded organelle	29	930	704	23154	0.47	1
GO:0012505	C	endomembrane system	32	930	745	23154	0.38	1
GO:0005634	C	nucleus	52	930	1295	23154	0.52	1
GO:0009506	C	plasmodesma	10	930	237	23154	0.48	1
GO:0030529	C	ribonucleoprotein complex	8	930	422	23154	0.99	1
GO:0031967	C	organelle envelope	16	930	396	23154	0.53	1
GO:0043233	C	organelle lumen	5	930	222	23154	0.94	1
GO:0005840	C	ribosome	5	930	353	23154	1	1
GO:0005739	C	mitochondrion	19	930	488	23154	0.59	1
GO:0044459	C	plasma membrane part	13	930	325	23154	0.55	1
GO:0032991	C	macromolecular complex	59	930	1283	23154	0.16	1
GO:0005694	C	chromosome	8	930	146	23154	0.25	1

## Sheet: Module 04
GO_acc	term_type	Term	queryitem	querytotal	refitem	reftotal	pvalue	FDR
GO:0006412	P	translation	78	677	491	23154	2.7e-31	3.1e-28
GO:0010467	P	gene expression	156	677	2252	23154	1.9e-23	1.1e-20
GO:0006396	P	RNA processing	45	677	268	23154	3e-19	1.1e-16
GO:0022613	P	ribonucleoprotein complex biogenesis	24	677	74	23154	3.3e-16	9.2e-14
GO:0042254	P	ribosome biogenesis	23	677	68	23154	6.4e-16	1.5e-13
GO:0044260	P	cellular macromolecule metabolic process	235	677	4896	23154	8.5e-16	1.6e-13
GO:0034660	P	ncRNA metabolic process	30	677	148	23154	3.8e-15	6.1e-13
GO:0034470	P	ncRNA processing	23	677	93	23154	1.8e-13	2.5e-11
GO:0043170	P	macromolecule metabolic process	246	677	5485	23154	2.7e-13	3.4e-11
GO:0044237	P	cellular metabolic process	272	677	6465	23154	9.4e-12	1.1e-09
GO:0006364	P	rRNA processing	15	677	39	23154	1.7e-11	1.6e-09
GO:0016072	P	rRNA metabolic process	15	677	39	23154	1.7e-11	1.6e-09
GO:0044249	P	cellular biosynthetic process	154	677	3070	23154	2.6e-11	2.3e-09
GO:0034645	P	cellular macromolecule biosynthetic process	127	677	2377	23154	5.2e-11	4.2e-09
GO:0009059	P	macromolecule biosynthetic process	127	677	2382	23154	6e-11	4.5e-09
GO:0009058	P	biosynthetic process	154	677	3222	23154	7.9e-10	5.6e-08
GO:0006807	P	nitrogen compound metabolic process	141	677	2902	23154	1.9e-09	1.2e-07
GO:0006139	P	nucleobase, nucleoside, nucleotide and nucleic acid metabolic process	126	677	2508	23154	2.6e-09	1.6e-07
GO:0044238	P	primary metabolic process	277	677	7063	23154	1e-08	5.9e-07
GO:0009987	P	cellular process	316	677	8320	23154	1e-08	5.9e-07
GO:0044267	P	cellular protein metabolic process	125	677	2624	23154	5.9e-08	3.1e-06
GO:0044085	P	cellular component biogenesis	31	677	332	23154	6.1e-08	3.1e-06
GO:0009167	P	purine ribonucleoside monophosphate metabolic process	7	677	14	23154	1.2e-06	5.2e-05
GO:0009168	P	purine ribonucleoside monophosphate biosynthetic process	7	677	14	23154	1.2e-06	5.2e-05
GO:0009127	P	purine nucleoside monophosphate biosynthetic process	7	677	14	23154	1.2e-06	5.2e-05
GO:0009126	P	purine nucleoside monophosphate metabolic process	7	677	14	23154	1.2e-06	5.2e-05
GO:0016070	P	RNA metabolic process	90	677	1840	23154	2.1e-06	8.7e-05
GO:0006399	P	tRNA metabolic process	15	677	110	23154	2.7e-06	0.00011
GO:0009161	P	ribonucleoside monophosphate metabolic process	7	677	18	23154	4.5e-06	0.00017
GO:0009156	P	ribonucleoside monophosphate biosynthetic process	7	677	18	23154	4.5e-06	0.00017
GO:0009123	P	nucleoside monophosphate metabolic process	7	677	19	23154	5.9e-06	0.00021
GO:0009124	P	nucleoside monophosphate biosynthetic process	7	677	19	23154	5.9e-06	0.00021
GO:0008033	P	tRNA processing	10	677	55	23154	1.4e-05	0.00048
GO:0019538	P	protein metabolic process	132	677	3154	23154	1.9e-05	0.00063
GO:0006281	P	DNA repair	16	677	152	23154	2.5e-05	0.00082
GO:0006974	P	response to DNA damage stimulus	16	677	156	23154	3.4e-05	0.0011
GO:0006188	P	IMP biosynthetic process	5	677	10	23154	4.3e-05	0.0013
GO:0046040	P	IMP metabolic process	5	677	10	23154	4.3e-05	0.0013
GO:0006259	P	DNA metabolic process	25	677	372	23154	0.00019	0.0057
GO:0033554	P	cellular response to stress	18	677	236	23154	0.00037	0.011
GO:0009067	P	aspartate family amino acid biosynthetic process	6	677	29	23154	0.00041	0.011
GO:0009451	P	RNA modification	9	677	72	23154	0.00048	0.013
GO:0006839	P	mitochondrial transport	6	677	37	23154	0.0013	0.034
GO:0006996	P	organelle organization	24	677	414	23154	0.0018	0.046
GO:0009657	P	plastid organization	8	677	73	23154	0.0021	0.053
GO:0009790	P	embryonic development	13	677	170	23154	0.0023	0.056
GO:0051716	P	cellular response to stimulus	20	677	340	23154	0.0036	0.086
GO:0008152	P	metabolic process	307	677	9308	23154	0.0042	0.098
GO:0009066	P	aspartate family amino acid metabolic process	6	677	50	23154	0.005	0.12
GO:0009793	P	embryonic development ending in seed dormancy	10	677	126	23154	0.0055	0.13
GO:0006164	P	purine nucleotide biosynthetic process	8	677	87	23154	0.0057	0.13
GO:0061024	P	membrane organization	6	677	52	23154	0.0059	0.13
GO:0016044	P	cellular membrane organization	6	677	52	23154	0.0059	0.13
GO:0016043	P	cellular component organization	31	677	645	23154	0.0065	0.14
GO:0016071	P	mRNA metabolic process	7	677	72	23154	0.0072	0.15
GO:0009165	P	nucleotide biosynthetic process	9	677	111	23154	0.0073	0.15
GO:0006457	P	protein folding	13	677	203	23154	0.0091	0.18
GO:0009308	P	amine metabolic process	19	677	352	23154	0.01	0.2
GO:0017038	P	protein import	5	677	42	23154	0.01	0.2
GO:0048316	P	seed development	10	677	143	23154	0.012	0.23
GO:0009152	P	purine ribonucleotide biosynthetic process	7	677	81	23154	0.013	0.24
GO:0006520	P	cellular amino acid metabolic process	16	677	286	23154	0.013	0.24
GO:0009260	P	ribonucleotide biosynthetic process	7	677	85	23154	0.016	0.28
GO:0008652	P	cellular amino acid biosynthetic process	9	677	127	23154	0.016	0.28
GO:0010154	P	fruit development	10	677	150	23154	0.016	0.28
GO:0006163	P	purine nucleotide metabolic process	11	677	184	23154	0.024	0.4
GO:0042180	P	cellular ketone metabolic process	24	677	522	23154	0.024	0.4
GO:0006397	P	mRNA processing	5	677	53	23154	0.024	0.4
GO:0033365	P	protein localization in organelle	5	677	54	23154	0.026	0.43
GO:0043648	P	dicarboxylic acid metabolic process	5	677	56	23154	0.029	0.44
GO:0043038	P	amino acid activation	5	677	56	23154	0.029	0.44
GO:0043039	P	tRNA aminoacylation	5	677	56	23154	0.029	0.44
GO:0007049	P	cell cycle	10	677	166	23154	0.029	0.44
GO:0044106	P	cellular amine metabolic process	16	677	317	23154	0.029	0.44
GO:0006418	P	tRNA aminoacylation for protein translation	5	677	56	23154	0.029	0.44
GO:0009309	P	amine biosynthetic process	9	677	143	23154	0.03	0.45
GO:0008104	P	protein localization	17	677	346	23154	0.031	0.46
GO:0043436	P	oxoacid metabolic process	23	677	514	23154	0.034	0.49
GO:0019752	P	carboxylic acid metabolic process	23	677	514	23154	0.034	0.49
GO:0006082	P	organic acid metabolic process	23	677	515	23154	0.035	0.5
GO:0043413	P	macromolecule glycosylation	5	677	60	23154	0.037	0.5
GO:0009100	P	glycoprotein metabolic process	5	677	60	23154	0.037	0.5
GO:0006486	P	protein amino acid glycosylation	5	677	60	23154	0.037	0.5
GO:0009101	P	glycoprotein biosynthetic process	5	677	60	23154	0.037	0.5
GO:0070085	P	glycosylation	5	677	60	23154	0.037	0.5
GO:0009150	P	purine ribonucleotide metabolic process	10	677	175	23154	0.039	0.52
GO:0009259	P	ribonucleotide metabolic process	10	677	179	23154	0.044	0.58
GO:0048229	P	gametophyte development	5	677	64	23154	0.046	0.6
GO:0051726	P	regulation of cell cycle	5	677	65	23154	0.049	0.62
GO:0071103	P	DNA conformation change	6	677	89	23154	0.054	0.68
GO:0006605	P	protein targeting	5	677	68	23154	0.057	0.71
GO:0045184	P	establishment of protein localization	15	677	321	23154	0.058	0.71
GO:0015031	P	protein transport	15	677	321	23154	0.058	0.71
GO:0034641	P	cellular nitrogen compound metabolic process	20	677	462	23154	0.06	0.72
GO:0010605	P	negative regulation of macromolecule metabolic process	6	677	93	23154	0.063	0.75
GO:0009892	P	negative regulation of metabolic process	6	677	97	23154	0.073	0.84
GO:0044271	P	cellular nitrogen compound biosynthetic process	12	677	250	23154	0.072	0.84
GO:0009117	P	nucleotide metabolic process	12	677	251	23154	0.074	0.84
GO:0006753	P	nucleoside phosphate metabolic process	12	677	251	23154	0.074	0.84
GO:0046483	P	heterocycle metabolic process	17	677	391	23154	0.076	0.85
GO:0034613	P	cellular protein localization	12	677	252	23154	0.075	0.85
GO:0070727	P	cellular macromolecule localization	12	677	254	23154	0.078	0.87
GO:0010629	P	negative regulation of gene expression	5	677	76	23154	0.081	0.89
GO:0022402	P	cell cycle process	6	677	100	23154	0.082	0.89
GO:0055086	P	nucleobase, nucleoside and nucleotide metabolic process	13	677	285	23154	0.085	0.9
GO:0051641	P	cellular localization	17	677	397	23154	0.084	0.9
GO:0080090	P	regulation of primary metabolic process	17	677	1424	23154	1	1
GO:0019222	P	regulation of metabolic process	20	677	1531	23154	1	1
GO:0044281	P	small molecule metabolic process	42	677	1162	23154	0.1	1
GO:0044283	P	small molecule biosynthetic process	13	677	402	23154	0.4	1
GO:0000003	P	reproduction	14	677	407	23154	0.31	1
GO:0048513	P	organ development	5	677	272	23154	0.9	1
GO:0006260	P	DNA replication	6	677	152	23154	0.29	1
GO:0016310	P	phosphorylation	19	677	1453	23154	1	1
GO:0048519	P	negative regulation of biological process	6	677	162	23154	0.34	1
GO:0060255	P	regulation of macromolecule metabolic process	19	677	1459	23154	1	1
GO:0003006	P	reproductive developmental process	11	677	280	23154	0.21	1
GO:0010033	P	response to organic substance	6	677	377	23154	0.96	1
GO:0055114	P	oxidation reduction	12	677	1258	23154	1	1
GO:0051704	P	multi-organism process	6	677	304	23154	0.88	1
GO:0016053	P	organic acid biosynthetic process	10	677	249	23154	0.2	1
GO:0016051	P	carbohydrate biosynthetic process	6	677	121	23154	0.15	1
GO:0023052	P	signaling	10	677	542	23154	0.95	1
GO:0007165	P	signal transduction	5	677	356	23154	0.98	1
GO:0022607	P	cellular component assembly	7	677	232	23154	0.52	1
GO:0050789	P	regulation of biological process	33	677	2102	23154	1	1
GO:0051186	P	cofactor metabolic process	6	677	180	23154	0.43	1
GO:0044262	P	cellular carbohydrate metabolic process	11	677	380	23154	0.56	1
GO:0006886	P	intracellular protein transport	10	677	241	23154	0.18	1
GO:0065003	P	macromolecular complex assembly	7	677	202	23154	0.38	1
GO:0065007	P	biological regulation	34	677	2283	23154	1	1
GO:0065008	P	regulation of biological quality	7	677	280	23154	0.71	1
GO:0006810	P	transport	30	677	1708	23154	1	1
GO:0009889	P	regulation of biosynthetic process	17	677	1377	23154	1	1
GO:0050794	P	regulation of cellular process	29	677	1954	23154	1	1
GO:0043412	P	macromolecule modification	41	677	1816	23154	0.97	1
GO:0048731	P	system development	5	677	272	23154	0.9	1
GO:0051234	P	establishment of localization	30	677	1721	23154	1	1
GO:0046907	P	intracellular transport	13	677	312	23154	0.14	1
GO:0046394	P	carboxylic acid biosynthetic process	10	677	249	23154	0.2	1
GO:0050896	P	response to stimulus	40	677	1765	23154	0.96	1
GO:0006950	P	response to stress	31	677	1185	23154	0.76	1
GO:0006355	P	regulation of transcription, DNA-dependent	15	677	1337	23154	1	1
GO:0010556	P	regulation of macromolecule biosynthetic process	17	677	1364	23154	1	1
GO:0006350	P	transcription	32	677	1465	23154	0.97	1
GO:0006351	P	transcription, DNA-dependent	32	677	1462	23154	0.97	1
GO:0006519	P	cellular amino acid and derivative metabolic process	16	677	397	23154	0.13	1
GO:0032774	P	RNA biosynthetic process	32	677	1465	23154	0.97	1
GO:0009314	P	response to radiation	6	677	217	23154	0.61	1
GO:0044248	P	cellular catabolic process	9	677	512	23154	0.96	1
GO:0009416	P	response to light stimulus	5	677	212	23154	0.74	1
GO:0007154	P	cell communication	5	677	197	23154	0.68	1
GO:0009719	P	response to endogenous stimulus	5	677	313	23154	0.95	1
GO:0009057	P	macromolecule catabolic process	6	677	343	23154	0.93	1
GO:0006508	P	proteolysis	9	677	675	23154	1	1
GO:0032502	P	developmental process	25	677	717	23154	0.22	1
GO:0032501	P	multicellular organismal process	25	677	736	23154	0.26	1
GO:0043687	P	post-translational protein modification	24	677	1481	23154	1	1
GO:0034637	P	cellular carbohydrate biosynthetic process	5	677	113	23154	0.24	1
GO:0023046	P	signaling process	5	677	403	23154	0.99	1
GO:0055085	P	transmembrane transport	6	677	642	23154	1	1
GO:0009791	P	post-embryonic development	12	677	367	23154	0.39	1
GO:0033036	P	macromolecule localization	19	677	472	23154	0.11	1
GO:0051188	P	cofactor biosynthetic process	5	677	124	23154	0.3	1
GO:0051252	P	regulation of RNA metabolic process	15	677	1341	23154	1	1
GO:0046700	P	heterocycle catabolic process	5	677	116	23154	0.26	1
GO:0045449	P	regulation of transcription	15	677	1341	23154	1	1
GO:0043933	P	macromolecular complex subunit organization	8	677	222	23154	0.33	1
GO:0031326	P	regulation of cellular biosynthetic process	17	677	1377	23154	1	1
GO:0031323	P	regulation of cellular metabolic process	18	677	1451	23154	1	1
GO:0042592	P	homeostatic process	6	677	160	23154	0.33	1
GO:0034621	P	cellular macromolecular complex subunit organization	8	677	175	23154	0.15	1
GO:0034622	P	cellular macromolecular complex assembly	7	677	155	23154	0.18	1
GO:0048608	P	reproductive structure development	11	677	272	23154	0.18	1
GO:0007275	P	multicellular organismal development	23	677	654	23154	0.22	1
GO:0006325	P	chromatin organization	5	677	138	23154	0.38	1
GO:0010468	P	regulation of gene expression	18	677	1401	23154	1	1
GO:0006468	P	protein amino acid phosphorylation	18	677	1296	23154	1	1
GO:0019219	P	regulation of nucleobase, nucleoside, nucleotide and nucleic acid metabolic process	16	677	1359	23154	1	1
GO:0006464	P	protein modification process	32	677	1732	23154	1	1
GO:0023060	P	signal transmission	5	677	403	23154	0.99	1
GO:0022414	P	reproductive process	14	677	382	23154	0.24	1
GO:0051171	P	regulation of nitrogen compound metabolic process	16	677	1366	23154	1	1
GO:0051649	P	establishment of localization in cell	15	677	372	23154	0.14	1
GO:0042221	P	response to chemical stimulus	11	677	766	23154	1	1
GO:0009056	P	catabolic process	12	677	599	23154	0.93	1
GO:0051179	P	localization	32	677	1751	23154	1	1
GO:0009628	P	response to abiotic stimulus	11	677	444	23154	0.75	1
GO:0005975	P	carbohydrate metabolic process	20	677	794	23154	0.78	1
GO:0051276	P	chromosome organization	8	677	166	23154	0.12	1
GO:0005976	P	polysaccharide metabolic process	6	677	137	23154	0.22	1
GO:0048856	P	anatomical structure development	17	677	527	23154	0.38	1
GO:0006796	P	phosphate metabolic process	19	677	1498	23154	1	1
GO:0006793	P	phosphorus metabolic process	19	677	1498	23154	1	1
GO:0003735	F	structural constituent of ribosome	67	677	343	23154	1.3e-31	6.4e-29
GO:0005198	F	structural molecule activity	67	677	428	23154	1.3e-26	3e-24
GO:0003723	F	RNA binding	46	677	413	23154	1.4e-13	2.2e-11
GO:0003899	F	DNA-directed RNA polymerase activity	15	677	65	23154	6.5e-09	7.8e-07
GO:0034062	F	RNA polymerase activity	15	677	70	23154	1.5e-08	1.5e-06
GO:0016779	F	nucleotidyltransferase activity	22	677	220	23154	1.8e-06	0.00014
GO:0008173	F	RNA methyltransferase activity	8	677	31	23154	1.1e-05	0.00078
GO:0070035	F	purine NTP-dependent helicase activity	14	677	114	23154	1.7e-05	0.00091
GO:0008026	F	ATP-dependent helicase activity	14	677	114	23154	1.7e-05	0.00091
GO:0016741	F	transferase activity, transferring one-carbon groups	20	677	256	23154	0.00013	0.0064
GO:0004386	F	helicase activity	16	677	182	23154	0.00018	0.0078
GO:0004518	F	nuclease activity	15	677	167	23154	0.00023	0.0091
GO:0003676	F	nucleic acid binding	121	677	3095	23154	0.00066	0.024
GO:0008168	F	methyltransferase activity	18	677	254	23154	0.00084	0.028
GO:0043566	F	structure-specific DNA binding	5	677	26	23154	0.0017	0.053
GO:0042623	F	ATPase activity, coupled	17	677	261	23154	0.0027	0.079
GO:0004540	F	ribonuclease activity	7	677	64	23154	0.004	0.11
GO:0004527	F	exonuclease activity	6	677	49	23154	0.0046	0.12
GO:0008565	F	protein transporter activity	7	677	72	23154	0.0072	0.18
GO:0016874	F	ligase activity	19	677	360	23154	0.013	0.3
GO:0008757	F	S-adenosylmethionine-dependent methyltransferase activity	6	677	66	23154	0.016	0.37
GO:0016887	F	ATPase activity	18	677	350	23154	0.019	0.4
GO:0031406	F	carboxylic acid binding	6	677	69	23154	0.02	0.41
GO:0005525	F	GTP binding	12	677	214	23154	0.029	0.55
GO:0032561	F	guanyl ribonucleotide binding	12	677	214	23154	0.029	0.55
GO:0004812	F	aminoacyl-tRNA ligase activity	5	677	58	23154	0.033	0.56
GO:0016875	F	ligase activity, forming carbon-oxygen bonds	5	677	58	23154	0.033	0.56
GO:0019001	F	guanyl nucleotide binding	12	677	220	23154	0.034	0.56
GO:0016876	F	ligase activity, forming aminoacyl-tRNA and related compounds	5	677	58	23154	0.033	0.56
GO:0016491	F	oxidoreductase activity	16	677	1459	23154	1	1
GO:0043169	F	cation binding	33	677	2714	23154	1	1
GO:0042578	F	phosphoric ester hydrolase activity	5	677	166	23154	0.54	1
GO:0008236	F	serine-type peptidase activity	6	677	216	23154	0.61	1
GO:0000166	F	nucleotide binding	84	677	3079	23154	0.77	1
GO:0016740	F	transferase activity	91	677	3095	23154	0.5	1
GO:0046872	F	metal ion binding	32	677	2701	23154	1	1
GO:0003924	F	GTPase activity	6	677	141	23154	0.24	1
GO:0046914	F	transition metal ion binding	19	677	2160	23154	1	1
GO:0016818	F	hydrolase activity, acting on acid anhydrides, in phosphorus-containing anhydrides	31	677	806	23154	0.081	1
GO:0005524	F	ATP binding	67	677	2250	23154	0.46	1
GO:0016810	F	hydrolase activity, acting on carbon-nitrogen (but not peptide) bonds	5	677	76	23154	0.081	1
GO:0034061	F	DNA polymerase activity	5	677	82	23154	0.1	1
GO:0016817	F	hydrolase activity, acting on acid anhydrides	31	677	822	23154	0.097	1
GO:0016881	F	acid-amino acid ligase activity	6	677	238	23154	0.7	1
GO:0017076	F	purine nucleotide binding	82	677	2906	23154	0.65	1
GO:0016787	F	hydrolase activity	81	677	2874	23154	0.65	1
GO:0016757	F	transferase activity, transferring glycosyl groups	13	677	548	23154	0.81	1
GO:0016788	F	hydrolase activity, acting on ester bonds	26	677	766	23154	0.25	1
GO:0022892	F	substrate-specific transporter activity	12	677	637	23154	0.96	1
GO:0003824	F	catalytic activity	220	677	8413	23154	0.98	1
GO:0016772	F	transferase activity, transferring phosphorus-containing groups	49	677	1790	23154	0.7	1
GO:0016301	F	kinase activity	24	677	1499	23154	1	1
GO:0015075	F	ion transmembrane transporter activity	5	677	389	23154	0.99	1
GO:0032555	F	purine ribonucleotide binding	81	677	2767	23154	0.51	1
GO:0046983	F	protein dimerization activity	8	677	270	23154	0.54	1
GO:0016829	F	lyase activity	9	677	253	23154	0.33	1
GO:0032553	F	ribonucleotide binding	81	677	2767	23154	0.51	1
GO:0016798	F	hydrolase activity, acting on glycosyl bonds	6	677	415	23154	0.98	1
GO:0070279	F	vitamin B6 binding	5	677	109	23154	0.22	1
GO:0008233	F	peptidase activity	8	677	557	23154	0.99	1
GO:0043167	F	ion binding	33	677	2718	23154	1	1
GO:0000287	F	magnesium ion binding	5	677	88	23154	0.13	1
GO:0008270	F	zinc ion binding	13	677	1389	23154	1	1
GO:0051082	F	unfolded protein binding	6	677	123	23154	0.16	1
GO:0016879	F	ligase activity, forming carbon-nitrogen bonds	13	677	285	23154	0.085	1
GO:0005509	F	calcium ion binding	6	677	285	23154	0.84	1
GO:0005506	F	iron ion binding	5	677	582	23154	1	1
GO:0004713	F	protein tyrosine kinase activity	17	677	1162	23154	1	1
GO:0022891	F	substrate-specific transmembrane transporter activity	7	677	583	23154	1	1
GO:0005215	F	transporter activity	13	677	986	23154	1	1
GO:0048037	F	cofactor binding	8	677	451	23154	0.95	1
GO:0016758	F	transferase activity, transferring hexosyl groups	11	677	437	23154	0.73	1
GO:0019842	F	vitamin binding	6	677	134	23154	0.21	1
GO:0017171	F	serine hydrolase activity	6	677	216	23154	0.61	1
GO:0016853	F	isomerase activity	6	677	160	23154	0.33	1
GO:0030554	F	adenyl nucleotide binding	70	677	2685	23154	0.86	1
GO:0016773	F	phosphotransferase activity, alcohol group as acceptor	24	677	1470	23154	1	1
GO:0005515	F	protein binding	100	677	4335	23154	1	1
GO:0030170	F	pyridoxal phosphate binding	5	677	109	23154	0.22	1
GO:0004175	F	endopeptidase activity	5	677	311	23154	0.95	1
GO:0003677	F	DNA binding	40	677	1992	23154	1	1
GO:0004553	F	hydrolase activity, hydrolyzing O-glycosyl compounds	6	677	386	23154	0.97	1
GO:0001883	F	purine nucleoside binding	70	677	2685	23154	0.86	1
GO:0001882	F	nucleoside binding	70	677	2686	23154	0.86	1
GO:0022857	F	transmembrane transporter activity	7	677	721	23154	1	1
GO:0030528	F	transcription regulator activity	5	677	997	23154	1	1
GO:0070011	F	peptidase activity, acting on L-amino acid peptides	7	677	533	23154	0.99	1
GO:0004672	F	protein kinase activity	19	677	1316	23154	1	1
GO:0032559	F	adenyl ribonucleotide binding	69	677	2553	23154	0.77	1
GO:0005488	F	binding	317	677	11513	23154	0.94	1
GO:0017111	F	nucleoside-triphosphatase activity	30	677	774	23154	0.079	1
GO:0003700	F	transcription factor activity	5	677	944	23154	1	1
GO:0016462	F	pyrophosphatase activity	31	677	791	23154	0.068	1
GO:0030529	C	ribonucleoprotein complex	77	677	422	23154	1.8e-34	6.2e-32
GO:0043232	C	intracellular non-membrane-bounded organelle	93	677	704	23154	1.2e-31	1e-29
GO:0043228	C	non-membrane-bounded organelle	93	677	704	23154	1.2e-31	1e-29
GO:0005840	C	ribosome	68	677	353	23154	9.7e-32	1e-29
GO:0005737	C	cytoplasm	210	677	3215	23154	2.7e-29	1.8e-27
GO:0044424	C	intracellular part	261	677	4614	23154	4.5e-28	2.6e-26
GO:0043229	C	intracellular organelle	229	677	3801	23154	1.5e-27	6.9e-26
GO:0043226	C	organelle	229	677	3802	23154	1.6e-27	6.9e-26
GO:0005622	C	intracellular	277	677	5118	23154	3.4e-27	1.3e-25
GO:0044444	C	cytoplasmic part	188	677	2844	23154	2.1e-26	7.1e-25
GO:0032991	C	macromolecular complex	96	677	1283	23154	2.9e-16	9e-15
GO:0033279	C	ribosomal subunit	23	677	80	23154	1.2e-14	3.4e-13
GO:0043231	C	intracellular membrane-bounded organelle	163	677	3295	23154	1.6e-11	4.2e-10
GO:0043227	C	membrane-bounded organelle	163	677	3316	23154	2.6e-11	6.4e-10
GO:0005739	C	mitochondrion	45	677	488	23154	8.9e-11	2.1e-09
GO:0044464	C	cell part	318	677	8081	23154	1.3e-10	2.6e-09
GO:0005623	C	cell	318	677	8081	23154	1.3e-10	2.6e-09
GO:0015934	C	large ribosomal subunit	14	677	39	23154	1.7e-10	3.2e-09
GO:0044446	C	intracellular organelle part	82	677	1341	23154	8.1e-10	1.5e-08
GO:0044422	C	organelle part	82	677	1343	23154	8.6e-10	1.5e-08
GO:0031974	C	membrane-enclosed lumen	23	677	231	23154	1.1e-06	1.8e-05
GO:0022626	C	cytosolic ribosome	9	677	31	23154	1.4e-06	2.2e-05
GO:0022625	C	cytosolic large ribosomal subunit	7	677	15	23154	1.7e-06	2.5e-05
GO:0009536	C	plastid	60	677	1091	23154	4.7e-06	6.7e-05
GO:0009507	C	chloroplast	58	677	1053	23154	6.5e-06	8.9e-05
GO:0042646	C	plastid nucleoid	7	677	21	23154	1e-05	0.00013
GO:0015935	C	small ribosomal subunit	9	677	41	23154	1e-05	0.00013
GO:0070013	C	intracellular organelle lumen	20	677	222	23154	2.1e-05	0.00025
GO:0009295	C	nucleoid	7	677	24	23154	2.1e-05	0.00025
GO:0043233	C	organelle lumen	20	677	222	23154	2.1e-05	0.00025
GO:0044429	C	mitochondrial part	18	677	188	23154	2.6e-05	0.00029
GO:0005730	C	nucleolus	12	677	92	23154	4e-05	0.00043
GO:0031980	C	mitochondrial lumen	5	677	10	23154	4.3e-05	0.00044
GO:0005759	C	mitochondrial matrix	5	677	10	23154	4.3e-05	0.00044
GO:0044428	C	nuclear part	21	677	256	23154	4.8e-05	0.00048
GO:0044445	C	cytosolic part	9	677	56	23154	8.8e-05	0.00084
GO:0009508	C	plastid chromosome	5	677	14	23154	0.00015	0.0014
GO:0000229	C	cytoplasmic chromosome	5	677	14	23154	0.00015	0.0014
GO:0031981	C	nuclear lumen	15	677	173	23154	0.00033	0.0029
GO:0005829	C	cytosol	24	677	398	23154	0.0011	0.0094
GO:0005634	C	nucleus	58	677	1295	23154	0.0012	0.01
GO:0005740	C	mitochondrial envelope	13	677	178	23154	0.0033	0.027
GO:0005694	C	chromosome	11	677	146	23154	0.0053	0.043
GO:0009532	C	plastid stroma	10	677	129	23154	0.0064	0.05
GO:0031967	C	organelle envelope	21	677	396	23154	0.0086	0.066
GO:0031975	C	envelope	21	677	417	23154	0.014	0.11
GO:0019867	C	outer membrane	5	677	52	23154	0.023	0.17
GO:0031966	C	mitochondrial membrane	10	677	161	23154	0.025	0.18
GO:0009570	C	chloroplast stroma	7	677	118	23154	0.066	0.46
GO:0044435	C	plastid part	17	677	385	23154	0.068	0.47
GO:0055044	C	symplast	9	677	237	23154	0.27	1
GO:0044425	C	membrane part	31	677	1479	23154	0.98	1
GO:0009941	C	chloroplast envelope	6	677	178	23154	0.42	1
GO:0031224	C	intrinsic to membrane	16	677	963	23154	1	1
GO:0005911	C	cell-cell junction	9	677	237	23154	0.27	1
GO:0009526	C	plastid envelope	6	677	185	23154	0.46	1
GO:0019866	C	organelle inner membrane	7	677	169	23154	0.24	1
GO:0016021	C	integral to membrane	16	677	850	23154	0.98	1
GO:0016020	C	membrane	64	677	3333	23154	1	1
GO:0043234	C	protein complex	18	677	802	23154	0.9	1
GO:0044437	C	vacuolar part	5	677	133	23154	0.36	1
GO:0044434	C	chloroplast part	14	677	376	23154	0.22	1
GO:0031090	C	organelle membrane	19	677	607	23154	0.42	1
GO:0009506	C	plasmodesma	9	677	237	23154	0.27	1
GO:0030054	C	cell junction	9	677	241	23154	0.28	1
GO:0005773	C	vacuole	8	677	226	23154	0.35	1
GO:0005774	C	vacuolar membrane	5	677	132	23154	0.35	1
GO:0012505	C	endomembrane system	16	677	745	23154	0.92	1
GO:0005743	C	mitochondrial inner membrane	6	677	133	23154	0.2	1
GO:0044459	C	plasma membrane part	9	677	325	23154	0.61	1
GO:0005886	C	plasma membrane	16	677	767	23154	0.94	1

## Sheet: Module 05
GO_acc	term_type	Term	queryitem	querytotal	refitem	reftotal	pvalue	FDR
none

## Sheet: Module 06
GO_acc	term_type	Term	queryitem	querytotal	refitem	reftotal	pvalue	FDR
GO:0006457	P	protein folding	34	337	203	23154	4.6e-24	2e-21
GO:0009408	P	response to heat	21	337	56	23154	2e-21	4.4e-19
GO:0009266	P	response to temperature stimulus	23	337	110	23154	1.7e-18	2.4e-16
GO:0006950	P	response to stress	44	337	1185	23154	2.3e-08	2e-06
GO:0009628	P	response to abiotic stimulus	25	337	444	23154	2.2e-08	2e-06
GO:0050896	P	response to stimulus	50	337	1765	23154	6.4e-06	0.00047
GO:0010035	P	response to inorganic substance	8	337	87	23154	6.8e-05	0.0043
GO:0044267	P	cellular protein metabolic process	57	337	2624	23154	0.0015	0.085
GO:0010038	P	response to metal ion	5	337	56	23154	0.0018	0.089
GO:0019538	P	protein metabolic process	64	337	3154	23154	0.0039	0.17
GO:0006979	P	response to oxidative stress	8	337	230	23154	0.022	0.88
GO:0080090	P	regulation of primary metabolic process	12	337	1424	23154	0.99	1
GO:0019222	P	regulation of metabolic process	14	337	1531	23154	0.98	1
GO:0044281	P	small molecule metabolic process	16	337	1162	23154	0.63	1
GO:0044283	P	small molecule biosynthetic process	7	337	402	23154	0.37	1
GO:0051716	P	cellular response to stimulus	6	337	340	23154	0.38	1
GO:0046483	P	heterocycle metabolic process	7	337	391	23154	0.35	1
GO:0060255	P	regulation of macromolecule metabolic process	13	337	1459	23154	0.98	1
GO:0043436	P	oxoacid metabolic process	5	337	514	23154	0.87	1
GO:0051707	P	response to other organism	5	337	205	23154	0.18	1
GO:0010033	P	response to organic substance	5	337	377	23154	0.64	1
GO:0055114	P	oxidation reduction	15	337	1258	23154	0.82	1
GO:0051704	P	multi-organism process	5	337	304	23154	0.46	1
GO:0009607	P	response to biotic stimulus	6	337	222	23154	0.11	1
GO:0007165	P	signal transduction	7	337	356	23154	0.27	1
GO:0006807	P	nitrogen compound metabolic process	30	337	2902	23154	0.98	1
GO:0050789	P	regulation of biological process	24	337	2102	23154	0.91	1
GO:0044260	P	cellular macromolecule metabolic process	78	337	4896	23154	0.2	1
GO:0065007	P	biological regulation	25	337	2283	23154	0.95	1
GO:0006629	P	lipid metabolic process	12	337	583	23154	0.15	1
GO:0006812	P	cation transport	5	337	325	23154	0.51	1
GO:0006811	P	ion transport	5	337	390	23154	0.67	1
GO:0006810	P	transport	20	337	1708	23154	0.87	1
GO:0009889	P	regulation of biosynthetic process	11	337	1377	23154	0.99	1
GO:0050794	P	regulation of cellular process	22	337	1954	23154	0.92	1
GO:0006952	P	defense response	7	337	454	23154	0.49	1
GO:0043412	P	macromolecule modification	20	337	1816	23154	0.92	1
GO:0008152	P	metabolic process	130	337	9308	23154	0.74	1
GO:0051234	P	establishment of localization	20	337	1721	23154	0.88	1
GO:0016070	P	RNA metabolic process	18	337	1840	23154	0.97	1
GO:0006355	P	regulation of transcription, DNA-dependent	11	337	1337	23154	0.99	1
GO:0010556	P	regulation of macromolecule biosynthetic process	11	337	1364	23154	0.99	1
GO:0006350	P	transcription	11	337	1465	23154	1	1
GO:0006351	P	transcription, DNA-dependent	11	337	1462	23154	1	1
GO:0032774	P	RNA biosynthetic process	11	337	1465	23154	1	1
GO:0016310	P	phosphorylation	11	337	1453	23154	1	1
GO:0009791	P	post-embryonic development	5	337	367	23154	0.62	1
GO:0044249	P	cellular biosynthetic process	30	337	3070	23154	0.99	1
GO:0034641	P	cellular nitrogen compound metabolic process	5	337	462	23154	0.8	1
GO:0023052	P	signaling	9	337	542	23154	0.39	1
GO:0034645	P	cellular macromolecule biosynthetic process	19	337	2377	23154	1	1
GO:0006139	P	nucleobase, nucleoside, nucleotide and nucleic acid metabolic process	26	337	2508	23154	0.98	1
GO:0006508	P	proteolysis	6	337	675	23154	0.93	1
GO:0032502	P	developmental process	7	337	717	23154	0.9	1
GO:0032501	P	multicellular organismal process	7	337	736	23154	0.91	1
GO:0044238	P	primary metabolic process	105	337	7063	23154	0.42	1
GO:0043687	P	post-translational protein modification	15	337	1481	23154	0.95	1
GO:0009987	P	cellular process	121	337	8320	23154	0.53	1
GO:0023046	P	signaling process	8	337	403	23154	0.24	1
GO:0030001	P	metal ion transport	5	337	192	23154	0.15	1
GO:0044255	P	cellular lipid metabolic process	7	337	323	23154	0.2	1
GO:0006082	P	organic acid metabolic process	5	337	515	23154	0.87	1
GO:0051252	P	regulation of RNA metabolic process	11	337	1341	23154	0.99	1
GO:0043170	P	macromolecule metabolic process	86	337	5485	23154	0.23	1
GO:0031326	P	regulation of cellular biosynthetic process	11	337	1377	23154	0.99	1
GO:0031323	P	regulation of cellular metabolic process	12	337	1451	23154	0.99	1
GO:0019752	P	carboxylic acid metabolic process	5	337	514	23154	0.87	1
GO:0045449	P	regulation of transcription	11	337	1341	23154	0.99	1
GO:0007275	P	multicellular organismal development	7	337	654	23154	0.84	1
GO:0010467	P	gene expression	24	337	2252	23154	0.96	1
GO:0010468	P	regulation of gene expression	13	337	1401	23154	0.97	1
GO:0006468	P	protein amino acid phosphorylation	11	337	1296	23154	0.98	1
GO:0019219	P	regulation of nucleobase, nucleoside, nucleotide and nucleic acid metabolic process	11	337	1359	23154	0.99	1
GO:0006464	P	protein modification process	20	337	1732	23154	0.88	1
GO:0023060	P	signal transmission	8	337	403	23154	0.24	1
GO:0009058	P	biosynthetic process	32	337	3222	23154	0.99	1
GO:0009059	P	macromolecule biosynthetic process	19	337	2382	23154	1	1
GO:0051171	P	regulation of nitrogen compound metabolic process	11	337	1366	23154	0.99	1
GO:0042221	P	response to chemical stimulus	17	337	766	23154	0.06	1
GO:0051179	P	localization	20	337	1751	23154	0.89	1
GO:0008610	P	lipid biosynthetic process	5	337	217	23154	0.21	1
GO:0042180	P	cellular ketone metabolic process	5	337	522	23154	0.88	1
GO:0048856	P	anatomical structure development	5	337	527	23154	0.88	1
GO:0044237	P	cellular metabolic process	101	337	6465	23154	0.22	1
GO:0006796	P	phosphate metabolic process	12	337	1498	23154	0.99	1
GO:0006793	P	phosphorus metabolic process	12	337	1498	23154	0.99	1
GO:0006396	P	RNA processing	7	337	268	23154	0.1	1
GO:0051082	F	unfolded protein binding	17	337	123	23154	2e-11	4.8e-09
GO:0060590	F	ATPase regulator activity	5	337	8	23154	6.9e-07	5.7e-05
GO:0051087	F	chaperone binding	6	337	17	23154	6.9e-07	5.7e-05
GO:0031072	F	heat shock protein binding	10	337	120	23154	1.9e-05	0.0012
GO:0060589	F	nucleoside-triphosphatase regulator activity	7	337	84	23154	0.00034	0.017
GO:0005515	F	protein binding	88	337	4335	23154	0.00058	0.024
GO:0000166	F	nucleotide binding	55	337	3079	23154	0.065	1
GO:0016740	F	transferase activity	33	337	3095	23154	0.98	1
GO:0016746	F	transferase activity, transferring acyl groups	8	337	332	23154	0.12	1
GO:0004713	F	protein tyrosine kinase activity	11	337	1162	23154	0.95	1
GO:0016818	F	hydrolase activity, acting on acid anhydrides, in phosphorus-containing anhydrides	11	337	806	23154	0.63	1
GO:0046914	F	transition metal ion binding	27	337	2160	23154	0.82	1
GO:0016817	F	hydrolase activity, acting on acid anhydrides	11	337	822	23154	0.65	1
GO:0005488	F	binding	179	337	11513	23154	0.12	1
GO:0003676	F	nucleic acid binding	30	337	3095	23154	1	1
GO:0003677	F	DNA binding	13	337	1992	23154	1	1
GO:0017076	F	purine nucleotide binding	49	337	2906	23154	0.16	1
GO:0005524	F	ATP binding	42	337	2250	23154	0.059	1
GO:0016787	F	hydrolase activity	32	337	2874	23154	0.96	1
GO:0016301	F	kinase activity	13	337	1499	23154	0.99	1
GO:0020037	F	heme binding	5	337	461	23154	0.8	1
GO:0043169	F	cation binding	33	337	2714	23154	0.88	1
GO:0016788	F	hydrolase activity, acting on ester bonds	11	337	766	23154	0.56	1
GO:0003824	F	catalytic activity	95	337	8413	23154	1	1
GO:0022892	F	substrate-specific transporter activity	5	337	637	23154	0.95	1
GO:0046906	F	tetrapyrrole binding	5	337	496	23154	0.85	1
GO:0016773	F	phosphotransferase activity, alcohol group as acceptor	11	337	1470	23154	1	1
GO:0016772	F	transferase activity, transferring phosphorus-containing groups	15	337	1790	23154	0.99	1
GO:0032555	F	purine ribonucleotide binding	46	337	2767	23154	0.19	1
GO:0046983	F	protein dimerization activity	6	337	270	23154	0.21	1
GO:0032553	F	ribonucleotide binding	46	337	2767	23154	0.19	1
GO:0016491	F	oxidoreductase activity	23	337	1459	23154	0.38	1
GO:0008270	F	zinc ion binding	19	337	1389	23154	0.64	1
GO:0043167	F	ion binding	33	337	2718	23154	0.88	1
GO:0005506	F	iron ion binding	7	337	582	23154	0.74	1
GO:0009055	F	electron carrier activity	7	337	479	23154	0.55	1
GO:0016747	F	transferase activity, transferring acyl groups other than amino-acyl groups	6	337	276	23154	0.22	1
GO:0022891	F	substrate-specific transmembrane transporter activity	5	337	583	23154	0.93	1
GO:0005215	F	transporter activity	10	337	986	23154	0.91	1
GO:0046872	F	metal ion binding	33	337	2701	23154	0.88	1
GO:0030554	F	adenyl nucleotide binding	46	337	2685	23154	0.14	1
GO:0003723	F	RNA binding	6	337	413	23154	0.56	1
GO:0001883	F	purine nucleoside binding	46	337	2685	23154	0.14	1
GO:0001882	F	nucleoside binding	46	337	2686	23154	0.14	1
GO:0050662	F	coenzyme binding	5	337	317	23154	0.49	1
GO:0016462	F	pyrophosphatase activity	11	337	791	23154	0.6	1
GO:0022857	F	transmembrane transporter activity	5	337	721	23154	0.98	1
GO:0030528	F	transcription regulator activity	11	337	997	23154	0.86	1
GO:0004672	F	protein kinase activity	11	337	1316	23154	0.98	1
GO:0032559	F	adenyl ribonucleotide binding	43	337	2553	23154	0.18	1
GO:0030234	F	enzyme regulator activity	7	337	267	23154	0.1	1
GO:0017111	F	nucleoside-triphosphatase activity	11	337	774	23154	0.57	1
GO:0003700	F	transcription factor activity	9	337	944	23154	0.93	1
GO:0048037	F	cofactor binding	5	337	451	23154	0.79	1
GO:0005737	C	cytoplasm	69	337	3215	23154	0.00063	0.11
GO:0005783	C	endoplasmic reticulum	9	337	184	23154	0.002	0.18
GO:0043231	C	intracellular membrane-bounded organelle	65	337	3295	23154	0.0068	0.24
GO:0044424	C	intracellular part	87	337	4614	23154	0.0054	0.24
GO:0005622	C	intracellular	95	337	5118	23154	0.0055	0.24
GO:0043227	C	membrane-bounded organelle	65	337	3316	23154	0.0078	0.24
GO:0009536	C	plastid	26	337	1091	23154	0.011	0.28
GO:0005829	C	cytosol	12	337	398	23154	0.016	0.36
GO:0009507	C	chloroplast	24	337	1053	23154	0.022	0.45
GO:0044444	C	cytoplasmic part	54	337	2844	23154	0.026	0.48
GO:0031974	C	membrane-enclosed lumen	6	337	231	23154	0.13	1
GO:0031975	C	envelope	8	337	417	23154	0.27	1
GO:0030529	C	ribonucleoprotein complex	5	337	422	23154	0.74	1
GO:0030054	C	cell junction	5	337	241	23154	0.28	1
GO:0016021	C	integral to membrane	18	337	850	23154	0.077	1
GO:0016020	C	membrane	41	337	3333	23154	0.89	1
GO:0005794	C	Golgi apparatus	5	337	232	23154	0.25	1
GO:0031967	C	organelle envelope	8	337	396	23154	0.23	1
GO:0055044	C	symplast	5	337	237	23154	0.27	1
GO:0043234	C	protein complex	10	337	802	23154	0.73	1
GO:0043233	C	organelle lumen	6	337	222	23154	0.11	1
GO:0044428	C	nuclear part	7	337	256	23154	0.086	1
GO:0044425	C	membrane part	26	337	1479	23154	0.19	1
GO:0044422	C	organelle part	23	337	1343	23154	0.24	1
GO:0043229	C	intracellular organelle	66	337	3801	23154	0.071	1
GO:0044435	C	plastid part	7	337	385	23154	0.33	1
GO:0044434	C	chloroplast part	7	337	376	23154	0.31	1
GO:0012505	C	endomembrane system	11	337	745	23154	0.52	1
GO:0044446	C	intracellular organelle part	23	337	1341	23154	0.24	1
GO:0005739	C	mitochondrion	7	337	488	23154	0.57	1
GO:0031224	C	intrinsic to membrane	19	337	963	23154	0.12	1
GO:0031090	C	organelle membrane	11	337	607	23154	0.28	1
GO:0005634	C	nucleus	23	337	1295	23154	0.19	1
GO:0044459	C	plasma membrane part	7	337	325	23154	0.2	1
GO:0005911	C	cell-cell junction	5	337	237	23154	0.27	1
GO:0044464	C	cell part	123	337	8081	23154	0.29	1
GO:0005623	C	cell	123	337	8081	23154	0.29	1
GO:0043226	C	organelle	66	337	3802	23154	0.072	1
GO:0005886	C	plasma membrane	15	337	767	23154	0.16	1
GO:0009506	C	plasmodesma	5	337	237	23154	0.27	1
GO:0032991	C	macromolecular complex	13	337	1283	23154	0.93	1
GO:0070013	C	intracellular organelle lumen	6	337	222	23154	0.11	1

## Sheet: Module 07
GO_acc	term_type	Term	queryitem	querytotal	refitem	reftotal	pvalue	FDR
GO:0015979	P	photosynthesis	50	344	143	23154	4.7e-48	3.2e-45
GO:0019684	P	photosynthesis, light reaction	27	344	66	23154	8.6e-28	2.9e-25
GO:0006091	P	generation of precursor metabolites and energy	33	344	188	23154	1.1e-23	2.6e-21
GO:0008152	P	metabolic process	228	344	9308	23154	3.2e-22	5.4e-20
GO:0009765	P	photosynthesis, light harvesting	17	344	27	23154	2.1e-20	2.9e-18
GO:0006412	P	translation	34	344	491	23154	4.7e-13	5.3e-11
GO:0033013	P	tetrapyrrole metabolic process	14	344	58	23154	2.2e-12	1.9e-10
GO:0033014	P	tetrapyrrole biosynthetic process	13	344	45	23154	2e-12	1.9e-10
GO:0055114	P	oxidation reduction	51	344	1258	23154	1.7e-10	1.3e-08
GO:0044237	P	cellular metabolic process	151	344	6465	23154	2.5e-10	1.7e-08
GO:0006778	P	porphyrin metabolic process	11	344	50	23154	1.2e-09	6.7e-08
GO:0006779	P	porphyrin biosynthetic process	10	344	37	23154	1.3e-09	6.7e-08
GO:0009637	P	response to blue light	8	344	16	23154	1.2e-09	6.7e-08
GO:0009773	P	photosynthetic electron transport in photosystem I	7	344	11	23154	3.8e-09	1.8e-07
GO:0034641	P	cellular nitrogen compound metabolic process	27	344	462	23154	4.3e-09	2e-07
GO:0009987	P	cellular process	176	344	8320	23154	7.4e-09	3.1e-07
GO:0018130	P	heterocycle biosynthetic process	13	344	107	23154	2.4e-08	9.7e-07
GO:0010114	P	response to red light	7	344	18	23154	5.2e-08	1.9e-06
GO:0010218	P	response to far red light	8	344	29	23154	5.2e-08	1.9e-06
GO:0009767	P	photosynthetic electron transport chain	8	344	30	23154	6.5e-08	2.2e-06
GO:0015994	P	chlorophyll metabolic process	8	344	32	23154	9.9e-08	3.2e-06
GO:0015995	P	chlorophyll biosynthetic process	7	344	21	23154	1.2e-07	3.8e-06
GO:0046148	P	pigment biosynthetic process	9	344	50	23154	1.8e-07	5.4e-06
GO:0022900	P	electron transport chain	9	344	56	23154	4.3e-07	1.2e-05
GO:0044271	P	cellular nitrogen compound biosynthetic process	17	344	250	23154	4.8e-07	1.3e-05
GO:0042440	P	pigment metabolic process	9	344	65	23154	1.3e-06	3.5e-05
GO:0046483	P	heterocycle metabolic process	20	344	391	23154	3.2e-06	8.1e-05
GO:0051186	P	cofactor metabolic process	13	344	180	23154	5.8e-06	0.00014
GO:0051188	P	cofactor biosynthetic process	10	344	124	23154	2.9e-05	0.00068
GO:0009416	P	response to light stimulus	13	344	212	23154	3e-05	0.00068
GO:0009639	P	response to red or far red light	9	344	101	23154	3.5e-05	0.00078
GO:0044281	P	small molecule metabolic process	36	344	1162	23154	3.7e-05	0.00078
GO:0009314	P	response to radiation	13	344	217	23154	3.8e-05	0.00078
GO:0005996	P	monosaccharide metabolic process	9	344	114	23154	8.5e-05	0.0017
GO:0019318	P	hexose metabolic process	8	344	97	23154	0.00016	0.0031
GO:0006006	P	glucose metabolic process	7	344	76	23154	0.00022	0.0041
GO:0005975	P	carbohydrate metabolic process	25	344	794	23154	0.00047	0.0087
GO:0006605	P	protein targeting	6	344	68	23154	0.00076	0.014
GO:0019725	P	cellular homeostasis	8	344	134	23154	0.0012	0.02
GO:0009058	P	biosynthetic process	69	344	3222	23154	0.0012	0.02
GO:0006066	P	alcohol metabolic process	9	344	180	23154	0.0019	0.032
GO:0043436	P	oxoacid metabolic process	17	344	514	23154	0.0023	0.035
GO:0045454	P	cell redox homeostasis	7	344	115	23154	0.0022	0.035
GO:0044249	P	cellular biosynthetic process	65	344	3070	23154	0.0022	0.035
GO:0006082	P	organic acid metabolic process	17	344	515	23154	0.0023	0.035
GO:0019752	P	carboxylic acid metabolic process	17	344	514	23154	0.0023	0.035
GO:0042180	P	cellular ketone metabolic process	17	344	522	23154	0.0027	0.039
GO:0042592	P	homeostatic process	8	344	160	23154	0.0034	0.048
GO:0009628	P	response to abiotic stimulus	15	344	444	23154	0.0034	0.048
GO:0006520	P	cellular amino acid metabolic process	11	344	286	23154	0.0046	0.063
GO:0008610	P	lipid biosynthetic process	9	344	217	23154	0.0063	0.084
GO:0015672	P	monovalent inorganic cation transport	6	344	108	23154	0.0067	0.088
GO:0044106	P	cellular amine metabolic process	11	344	317	23154	0.0094	0.12
GO:0010035	P	response to inorganic substance	5	344	87	23154	0.011	0.14
GO:0006457	P	protein folding	8	344	203	23154	0.013	0.16
GO:0044282	P	small molecule catabolic process	6	344	127	23154	0.014	0.17
GO:0009308	P	amine metabolic process	11	344	352	23154	0.019	0.22
GO:0016052	P	carbohydrate catabolic process	5	344	111	23154	0.028	0.33
GO:0006519	P	cellular amino acid and derivative metabolic process	11	344	397	23154	0.039	0.45
GO:0044255	P	cellular lipid metabolic process	9	344	323	23154	0.057	0.64
GO:0044267	P	cellular protein metabolic process	49	344	2624	23154	0.058	0.65
GO:0044262	P	cellular carbohydrate metabolic process	10	344	380	23154	0.062	0.67
GO:0065008	P	regulation of biological quality	8	344	280	23154	0.062	0.67
GO:0006979	P	response to oxidative stress	7	344	230	23154	0.061	0.67
GO:0055086	P	nucleobase, nucleoside and nucleotide metabolic process	8	344	285	23154	0.068	0.71
GO:0019538	P	protein metabolic process	57	344	3154	23154	0.069	0.72
GO:0016053	P	organic acid biosynthetic process	7	344	249	23154	0.083	0.84
GO:0046394	P	carboxylic acid biosynthetic process	7	344	249	23154	0.083	0.84
GO:0009117	P	nucleotide metabolic process	7	344	251	23154	0.086	0.84
GO:0006753	P	nucleoside phosphate metabolic process	7	344	251	23154	0.086	0.84
GO:0008104	P	protein localization	6	344	346	23154	0.41	1
GO:0044283	P	small molecule biosynthetic process	8	344	402	23154	0.25	1
GO:0051716	P	cellular response to stimulus	5	344	340	23154	0.57	1
GO:0000003	P	reproduction	5	344	407	23154	0.72	1
GO:0070727	P	cellular macromolecule localization	6	344	254	23154	0.18	1
GO:0055085	P	transmembrane transport	7	344	642	23154	0.84	1
GO:0016310	P	phosphorylation	10	344	1453	23154	1	1
GO:0045184	P	establishment of protein localization	6	344	321	23154	0.35	1
GO:0003006	P	reproductive developmental process	5	344	280	23154	0.41	1
GO:0044248	P	cellular catabolic process	7	344	512	23154	0.64	1
GO:0006807	P	nitrogen compound metabolic process	38	344	2902	23154	0.82	1
GO:0050789	P	regulation of biological process	13	344	2102	23154	1	1
GO:0044260	P	cellular macromolecule metabolic process	57	344	4896	23154	0.99	1
GO:0006886	P	intracellular protein transport	6	344	241	23154	0.16	1
GO:0016043	P	cellular component organization	8	344	645	23154	0.74	1
GO:0065007	P	biological regulation	14	344	2283	23154	1	1
GO:0006629	P	lipid metabolic process	10	344	583	23154	0.37	1
GO:0006812	P	cation transport	7	344	325	23154	0.22	1
GO:0006811	P	ion transport	7	344	390	23154	0.36	1
GO:0006810	P	transport	21	344	1708	23154	0.84	1
GO:0050794	P	regulation of cellular process	13	344	1954	23154	1	1
GO:0006950	P	response to stress	19	344	1185	23154	0.4	1
GO:0051234	P	establishment of localization	21	344	1721	23154	0.85	1
GO:0016070	P	RNA metabolic process	7	344	1840	23154	1	1
GO:0046907	P	intracellular transport	6	344	312	23154	0.32	1
GO:0050896	P	response to stimulus	31	344	1765	23154	0.19	1
GO:0043412	P	macromolecule modification	5	344	1816	23154	1	1
GO:0009059	P	macromolecule biosynthetic process	37	344	2382	23154	0.41	1
GO:0044265	P	cellular macromolecule catabolic process	5	344	288	23154	0.43	1
GO:0009791	P	post-embryonic development	6	344	367	23154	0.47	1
GO:0034645	P	cellular macromolecule biosynthetic process	37	344	2377	23154	0.41	1
GO:0006139	P	nucleobase, nucleoside, nucleotide and nucleic acid metabolic process	16	344	2508	23154	1	1
GO:0009057	P	macromolecule catabolic process	7	344	343	23154	0.25	1
GO:0006508	P	proteolysis	8	344	675	23154	0.79	1
GO:0051641	P	cellular localization	6	344	397	23154	0.54	1
GO:0032502	P	developmental process	10	344	717	23154	0.62	1
GO:0032501	P	multicellular organismal process	9	344	736	23154	0.77	1
GO:0048608	P	reproductive structure development	5	344	272	23154	0.38	1
GO:0044238	P	primary metabolic process	110	344	7063	23154	0.3	1
GO:0043687	P	post-translational protein modification	5	344	1481	23154	1	1
GO:0033036	P	macromolecule localization	9	344	472	23154	0.27	1
GO:0043170	P	macromolecule metabolic process	66	344	5485	23154	0.98	1
GO:0007275	P	multicellular organismal development	9	344	654	23154	0.64	1
GO:0010467	P	gene expression	39	344	2252	23154	0.18	1
GO:0034613	P	cellular protein localization	6	344	252	23154	0.18	1
GO:0006464	P	protein modification process	5	344	1732	23154	1	1
GO:0022414	P	reproductive process	5	344	382	23154	0.67	1
GO:0051649	P	establishment of localization in cell	6	344	372	23154	0.48	1
GO:0042221	P	response to chemical stimulus	15	344	766	23154	0.17	1
GO:0009056	P	catabolic process	9	344	599	23154	0.53	1
GO:0051179	P	localization	21	344	1751	23154	0.87	1
GO:0006996	P	organelle organization	7	344	414	23154	0.42	1
GO:0048856	P	anatomical structure development	6	344	527	23154	0.8	1
GO:0006796	P	phosphate metabolic process	11	344	1498	23154	1	1
GO:0006793	P	phosphorus metabolic process	11	344	1498	23154	1	1
GO:0015031	P	protein transport	6	344	321	23154	0.35	1
GO:0016168	F	chlorophyll binding	14	344	34	23154	4.9e-15	1.7e-12
GO:0005198	F	structural molecule activity	32	344	428	23154	3.5e-13	6.2e-11
GO:0003735	F	structural constituent of ribosome	28	344	343	23154	1.6e-12	1.9e-10
GO:0016491	F	oxidoreductase activity	54	344	1459	23154	1.1e-09	9.6e-08
GO:0048037	F	cofactor binding	23	344	451	23154	6.1e-07	4.4e-05
GO:0050661	F	NADP or NADPH binding	8	344	65	23154	1.1e-05	0.00068
GO:0050662	F	coenzyme binding	16	344	317	23154	3.6e-05	0.0018
GO:0016831	F	carboxy-lyase activity	7	344	63	23154	7.4e-05	0.0033
GO:0016830	F	carbon-carbon lyase activity	8	344	89	23154	9.1e-05	0.0036
GO:0003824	F	catalytic activity	158	344	8413	23154	0.00018	0.0059
GO:0016667	F	oxidoreductase activity, acting on sulfur group of donors	8	344	99	23154	0.00018	0.0059
GO:0016829	F	lyase activity	12	344	253	23154	0.00057	0.017
GO:0046906	F	tetrapyrrole binding	17	344	496	23154	0.0016	0.044
GO:0016616	F	oxidoreductase activity, acting on the CH-OH group of donors, NAD or NADP as acceptor	8	344	147	23154	0.0021	0.053
GO:0016853	F	isomerase activity	8	344	160	23154	0.0034	0.081
GO:0016614	F	oxidoreductase activity, acting on CH-OH group of donors	8	344	168	23154	0.0045	0.1
GO:0015035	F	protein disulfide oxidoreductase activity	5	344	70	23154	0.0049	0.1
GO:0015036	F	disulfide oxidoreductase activity	5	344	72	23154	0.0055	0.11
GO:0070279	F	vitamin B6 binding	6	344	109	23154	0.007	0.12
GO:0030170	F	pyridoxal phosphate binding	6	344	109	23154	0.007	0.12
GO:0042578	F	phosphoric ester hydrolase activity	7	344	166	23154	0.014	0.24
GO:0019842	F	vitamin binding	6	344	134	23154	0.017	0.28
GO:0016874	F	ligase activity	11	344	360	23154	0.021	0.33
GO:0003723	F	RNA binding	12	344	413	23154	0.023	0.35
GO:0016209	F	antioxidant activity	7	344	192	23154	0.028	0.39
GO:0031072	F	heat shock protein binding	5	344	120	23154	0.037	0.51
GO:0005525	F	GTP binding	7	344	214	23154	0.045	0.57
GO:0032561	F	guanyl ribonucleotide binding	7	344	214	23154	0.045	0.57
GO:0019001	F	guanyl nucleotide binding	7	344	220	23154	0.05	0.62
GO:0046914	F	transition metal ion binding	15	344	2160	23154	1	1
GO:0022857	F	transmembrane transporter activity	7	344	721	23154	0.91	1
GO:0016740	F	transferase activity	31	344	3095	23154	0.99	1
GO:0016818	F	hydrolase activity, acting on acid anhydrides, in phosphorus-containing anhydrides	12	344	806	23154	0.54	1
GO:0004553	F	hydrolase activity, hydrolyzing O-glycosyl compounds	7	344	386	23154	0.35	1
GO:0008270	F	zinc ion binding	6	344	1389	23154	1	1
GO:0016817	F	hydrolase activity, acting on acid anhydrides	12	344	822	23154	0.57	1
GO:0005488	F	binding	145	344	11513	23154	1	1
GO:0003676	F	nucleic acid binding	26	344	3095	23154	1	1
GO:0003677	F	DNA binding	5	344	1992	23154	1	1
GO:0008168	F	methyltransferase activity	6	344	254	23154	0.18	1
GO:0017076	F	purine nucleotide binding	32	344	2906	23154	0.97	1
GO:0005524	F	ATP binding	21	344	2250	23154	0.99	1
GO:0016787	F	hydrolase activity	38	344	2874	23154	0.8	1
GO:0016301	F	kinase activity	13	344	1499	23154	0.99	1
GO:0043169	F	cation binding	26	344	2714	23154	1	1
GO:0016788	F	hydrolase activity, acting on ester bonds	8	344	766	23154	0.88	1
GO:0022890	F	inorganic cation transmembrane transporter activity	5	344	165	23154	0.11	1
GO:0009055	F	electron carrier activity	10	344	479	23154	0.18	1
GO:0022892	F	substrate-specific transporter activity	7	344	637	23154	0.84	1
GO:0016772	F	transferase activity, transferring phosphorus-containing groups	16	344	1790	23154	0.99	1
GO:0015075	F	ion transmembrane transporter activity	7	344	389	23154	0.36	1
GO:0032559	F	adenyl ribonucleotide binding	21	344	2553	23154	1	1
GO:0032555	F	purine ribonucleotide binding	28	344	2767	23154	0.99	1
GO:0032553	F	ribonucleotide binding	28	344	2767	23154	0.99	1
GO:0016798	F	hydrolase activity, acting on glycosyl bonds	7	344	415	23154	0.42	1
GO:0008233	F	peptidase activity	8	344	557	23154	0.59	1
GO:0000166	F	nucleotide binding	47	344	3079	23154	0.45	1
GO:0016705	F	oxidoreductase activity, acting on paired donors, with incorporation or reduction of molecular oxygen	5	344	434	23154	0.77	1
GO:0016741	F	transferase activity, transferring one-carbon groups	6	344	256	23154	0.19	1
GO:0005509	F	calcium ion binding	6	344	285	23154	0.26	1
GO:0022891	F	substrate-specific transmembrane transporter activity	7	344	583	23154	0.76	1
GO:0005215	F	transporter activity	11	344	986	23154	0.87	1
GO:0030554	F	adenyl nucleotide binding	25	344	2685	23154	1	1
GO:0016773	F	phosphotransferase activity, alcohol group as acceptor	8	344	1470	23154	1	1
GO:0005515	F	protein binding	28	344	4335	23154	1	1
GO:0001883	F	purine nucleoside binding	25	344	2685	23154	1	1
GO:0001882	F	nucleoside binding	25	344	2686	23154	1	1
GO:0016462	F	pyrophosphatase activity	12	344	791	23154	0.51	1
GO:0043167	F	ion binding	26	344	2718	23154	1	1
GO:0008324	F	cation transmembrane transporter activity	7	344	282	23154	0.13	1
GO:0017111	F	nucleoside-triphosphatase activity	12	344	774	23154	0.48	1
GO:0046872	F	metal ion binding	25	344	2701	23154	1	1
GO:0070011	F	peptidase activity, acting on L-amino acid peptides	7	344	533	23154	0.68	1
GO:0009579	C	thylakoid	75	344	262	23154	4.8e-67	1.2e-64
GO:0034357	C	photosynthetic membrane	67	344	217	23154	1.4e-61	1.8e-59
GO:0044436	C	thylakoid part	59	344	203	23154	8e-53	6.6e-51
GO:0042651	C	thylakoid membrane	51	344	157	23154	1.1e-47	6.9e-46
GO:0031976	C	plastid thylakoid	52	344	170	23154	1.7e-47	7.1e-46
GO:0009534	C	chloroplast thylakoid	52	344	170	23154	1.7e-47	7.1e-46
GO:0031984	C	organelle subcompartment	52	344	171	23154	2.2e-47	7.9e-46
GO:0044434	C	chloroplast part	64	344	376	23154	8.9e-45	2.8e-43
GO:0044435	C	plastid part	64	344	385	23154	3.2e-44	8.9e-43
GO:0055035	C	plastid thylakoid membrane	46	344	136	23154	1.1e-43	2.5e-42
GO:0009535	C	chloroplast thylakoid membrane	46	344	136	23154	1.1e-43	2.5e-42
GO:0009536	C	plastid	92	344	1091	23154	2.1e-41	4.4e-40
GO:0009507	C	chloroplast	90	344	1053	23154	7.1e-41	1.4e-39
GO:0044444	C	cytoplasmic part	125	344	2844	23154	9.2e-30	1.6e-28
GO:0005737	C	cytoplasm	131	344	3215	23154	2.7e-28	4.4e-27
GO:0032991	C	macromolecular complex	80	344	1283	23154	2.7e-27	4.2e-26
GO:0044446	C	intracellular organelle part	80	344	1341	23154	4.2e-26	6.2e-25
GO:0044422	C	organelle part	80	344	1343	23154	4.6e-26	6.4e-25
GO:0031090	C	organelle membrane	55	344	607	23154	8.7e-26	1.1e-24
GO:0044424	C	intracellular part	155	344	4614	23154	1.7e-25	2.1e-24
GO:0009521	C	photosystem	26	344	76	23154	3.6e-25	4.2e-24
GO:0043229	C	intracellular organelle	136	344	3801	23154	3.7e-24	4e-23
GO:0043226	C	organelle	136	344	3802	23154	3.7e-24	4e-23
GO:0009941	C	chloroplast envelope	32	344	178	23154	2.9e-23	3e-22
GO:0009526	C	plastid envelope	32	344	185	23154	8.2e-23	8.2e-22
GO:0005622	C	intracellular	159	344	5118	23154	1e-22	9.7e-22
GO:0043234	C	protein complex	50	344	802	23154	5e-17	4.6e-16
GO:0030076	C	light-harvesting complex	14	344	26	23154	2.6e-16	2.3e-15
GO:0031967	C	organelle envelope	33	344	396	23154	8.5e-15	7.2e-14
GO:0005840	C	ribosome	31	344	353	23154	1.5e-14	1.3e-13
GO:0031975	C	envelope	33	344	417	23154	3.3e-14	2.6e-13
GO:0009523	C	photosystem II	15	344	52	23154	3.9e-14	3e-13
GO:0030529	C	ribonucleoprotein complex	33	344	422	23154	4.5e-14	3.4e-13
GO:0043227	C	membrane-bounded organelle	103	344	3316	23154	1.5e-13	1.1e-12
GO:0009522	C	photosystem I	11	344	22	23154	8.2e-13	5.8e-12
GO:0009532	C	plastid stroma	18	344	129	23154	6e-12	4.1e-11
GO:0043231	C	intracellular membrane-bounded organelle	98	344	3295	23154	9.4e-12	6.3e-11
GO:0010287	C	plastoglobule	10	344	27	23154	9.7e-11	6.3e-10
GO:0043232	C	intracellular non-membrane-bounded organelle	35	344	704	23154	1.2e-09	7.2e-09
GO:0009570	C	chloroplast stroma	15	344	118	23154	1.1e-09	7.2e-09
GO:0043228	C	non-membrane-bounded organelle	35	344	704	23154	1.2e-09	7.2e-09
GO:0044464	C	cell part	173	344	8081	23154	4.5e-09	2.6e-08
GO:0005623	C	cell	173	344	8081	23154	4.5e-09	2.6e-08
GO:0016020	C	membrane	87	344	3333	23154	9.9e-08	5.5e-07
GO:0009654	C	oxygen evolving complex	7	344	23	23154	2.1e-07	1.1e-06
GO:0031977	C	thylakoid lumen	7	344	34	23154	2e-06	1.1e-05
GO:0019898	C	extrinsic to membrane	6	344	23	23154	3.4e-06	1.8e-05
GO:0044425	C	membrane part	37	344	1479	23154	0.0016	0.0084
GO:0043233	C	organelle lumen	7	344	222	23154	0.052	0.26
GO:0070013	C	intracellular organelle lumen	7	344	222	23154	0.052	0.26
GO:0031974	C	membrane-enclosed lumen	7	344	231	23154	0.062	0.3
GO:0016021	C	integral to membrane	5	344	850	23154	1	1
GO:0005634	C	nucleus	5	344	1295	23154	1	1
GO:0031224	C	intrinsic to membrane	5	344	963	23154	1	1

## Sheet: Module 08
GO_acc	term_type	Term	queryitem	querytotal	refitem	reftotal	pvalue	FDR
none

## Sheet: Module 09
GO_acc	term_type	Term	queryitem	querytotal	refitem	reftotal	pvalue	FDR
GO:0009415	P	response to water	6	187	90	23154	0.00012	0.0094
GO:0006082	P	organic acid metabolic process	14	187	515	23154	9.9e-05	0.0094
GO:0019752	P	carboxylic acid metabolic process	14	187	514	23154	9.7e-05	0.0094
GO:0043436	P	oxoacid metabolic process	14	187	514	23154	9.7e-05	0.0094
GO:0042180	P	cellular ketone metabolic process	14	187	522	23154	0.00011	0.0094
GO:0006520	P	cellular amino acid metabolic process	9	187	286	23154	0.00065	0.041
GO:0044106	P	cellular amine metabolic process	9	187	317	23154	0.0013	0.071
GO:0034641	P	cellular nitrogen compound metabolic process	11	187	462	23154	0.0016	0.072
GO:0006519	P	cellular amino acid and derivative metabolic process	10	187	397	23154	0.0017	0.072
GO:0009308	P	amine metabolic process	9	187	352	23154	0.0026	0.099
GO:0044281	P	small molecule metabolic process	19	187	1162	23154	0.0031	0.11
GO:0006950	P	response to stress	19	187	1185	23154	0.0038	0.12
GO:0044282	P	small molecule catabolic process	5	187	127	23154	0.0043	0.12
GO:0055114	P	oxidation reduction	19	187	1258	23154	0.007	0.18
GO:0032787	P	monocarboxylic acid metabolic process	6	187	204	23154	0.007	0.18
GO:0006725	P	cellular aromatic compound metabolic process	6	187	216	23154	0.0091	0.22
GO:0042221	P	response to chemical stimulus	13	187	766	23154	0.01	0.23
GO:0006979	P	response to oxidative stress	6	187	230	23154	0.012	0.25
GO:0044248	P	cellular catabolic process	9	187	512	23154	0.025	0.48
GO:0009056	P	catabolic process	10	187	599	23154	0.025	0.48
GO:0046483	P	heterocycle metabolic process	7	187	391	23154	0.042	0.76
GO:0008152	P	metabolic process	87	187	9308	23154	0.047	0.81
GO:0005975	P	carbohydrate metabolic process	11	187	794	23154	0.06	0.99
GO:0008104	P	protein localization	5	187	346	23154	0.15	1
GO:0032774	P	RNA biosynthetic process	12	187	1465	23154	0.52	1
GO:0019222	P	regulation of metabolic process	14	187	1531	23154	0.36	1
GO:0016310	P	phosphorylation	11	187	1453	23154	0.63	1
GO:0031323	P	regulation of cellular metabolic process	14	187	1451	23154	0.29	1
GO:0034645	P	cellular macromolecule biosynthetic process	15	187	2377	23154	0.87	1
GO:0044249	P	cellular biosynthetic process	22	187	3070	23154	0.76	1
GO:0006807	P	nitrogen compound metabolic process	26	187	2902	23154	0.32	1
GO:0045449	P	regulation of transcription	12	187	1341	23154	0.4	1
GO:0009058	P	biosynthetic process	25	187	3222	23154	0.62	1
GO:0050789	P	regulation of biological process	14	187	2102	23154	0.81	1
GO:0080090	P	regulation of primary metabolic process	13	187	1424	23154	0.37	1
GO:0044267	P	cellular protein metabolic process	14	187	2624	23154	0.97	1
GO:0044260	P	cellular macromolecule metabolic process	29	187	4896	23154	0.98	1
GO:0010468	P	regulation of gene expression	13	187	1401	23154	0.34	1
GO:0051179	P	localization	16	187	1751	23154	0.34	1
GO:0060255	P	regulation of macromolecule metabolic process	13	187	1459	23154	0.4	1
GO:0010467	P	gene expression	13	187	2252	23154	0.93	1
GO:0065007	P	biological regulation	15	187	2283	23154	0.83	1
GO:0031326	P	regulation of cellular biosynthetic process	13	187	1377	23154	0.32	1
GO:0055085	P	transmembrane transport	5	187	642	23154	0.59	1
GO:0033036	P	macromolecule localization	6	187	472	23154	0.19	1
GO:0006811	P	ion transport	5	187	390	23154	0.21	1
GO:0006468	P	protein amino acid phosphorylation	10	187	1296	23154	0.6	1
GO:0009987	P	cellular process	62	187	8320	23154	0.81	1
GO:0006629	P	lipid metabolic process	7	187	583	23154	0.2	1
GO:0006139	P	nucleobase, nucleoside, nucleotide and nucleic acid metabolic process	14	187	2508	23154	0.95	1
GO:0019219	P	regulation of nucleobase, nucleoside, nucleotide and nucleic acid metabolic process	12	187	1359	23154	0.42	1
GO:0043687	P	post-translational protein modification	10	187	1481	23154	0.76	1
GO:0006810	P	transport	16	187	1708	23154	0.31	1
GO:0009889	P	regulation of biosynthetic process	13	187	1377	23154	0.32	1
GO:0006464	P	protein modification process	12	187	1732	23154	0.75	1
GO:0050794	P	regulation of cellular process	14	187	1954	23154	0.72	1
GO:0045184	P	establishment of protein localization	5	187	321	23154	0.12	1
GO:0043412	P	macromolecule modification	12	187	1816	23154	0.8	1
GO:0009059	P	macromolecule biosynthetic process	15	187	2382	23154	0.87	1
GO:0051171	P	regulation of nitrogen compound metabolic process	12	187	1366	23154	0.43	1
GO:0044255	P	cellular lipid metabolic process	5	187	323	23154	0.12	1
GO:0051234	P	establishment of localization	16	187	1721	23154	0.32	1
GO:0016070	P	RNA metabolic process	12	187	1840	23154	0.82	1
GO:0009628	P	response to abiotic stimulus	7	187	444	23154	0.072	1
GO:0044238	P	primary metabolic process	57	187	7063	23154	0.53	1
GO:0019538	P	protein metabolic process	16	187	3154	23154	0.99	1
GO:0050896	P	response to stimulus	20	187	1765	23154	0.08	1
GO:0051252	P	regulation of RNA metabolic process	12	187	1341	23154	0.4	1
GO:0044237	P	cellular metabolic process	56	187	6465	23154	0.29	1
GO:0043170	P	macromolecule metabolic process	31	187	5485	23154	0.99	1
GO:0006355	P	regulation of transcription, DNA-dependent	12	187	1337	23154	0.4	1
GO:0006796	P	phosphate metabolic process	11	187	1498	23154	0.67	1
GO:0010556	P	regulation of macromolecule biosynthetic process	13	187	1364	23154	0.31	1
GO:0006350	P	transcription	12	187	1465	23154	0.52	1
GO:0006351	P	transcription, DNA-dependent	12	187	1462	23154	0.52	1
GO:0006793	P	phosphorus metabolic process	11	187	1498	23154	0.67	1
GO:0015031	P	protein transport	5	187	321	23154	0.12	1
GO:0003824	F	catalytic activity	93	187	8413	23154	0.00013	0.037
GO:0043169	F	cation binding	37	187	2714	23154	0.0011	0.075
GO:0004091	F	carboxylesterase activity	6	187	165	23154	0.0026	0.075
GO:0015405	F	P-P-bond-hydrolysis-driven transmembrane transporter activity	6	187	162	23154	0.0024	0.075
GO:0015399	F	primary active transmembrane transporter activity	6	187	164	23154	0.0025	0.075
GO:0070279	F	vitamin B6 binding	5	187	109	23154	0.0023	0.075
GO:0043167	F	ion binding	37	187	2718	23154	0.0011	0.075
GO:0005507	F	copper ion binding	6	187	150	23154	0.0016	0.075
GO:0046872	F	metal ion binding	37	187	2701	23154	0.00097	0.075
GO:0030170	F	pyridoxal phosphate binding	5	187	109	23154	0.0023	0.075
GO:0048037	F	cofactor binding	10	187	451	23154	0.0042	0.11
GO:0016787	F	hydrolase activity	36	187	2874	23154	0.0051	0.12
GO:0019842	F	vitamin binding	5	187	134	23154	0.0053	0.12
GO:0016798	F	hydrolase activity, acting on glycosyl bonds	9	187	415	23154	0.0074	0.15
GO:0016887	F	ATPase activity	8	187	350	23154	0.0084	0.16
GO:0005509	F	calcium ion binding	7	187	285	23154	0.0094	0.17
GO:0022804	F	active transmembrane transporter activity	8	187	365	23154	0.011	0.18
GO:0004553	F	hydrolase activity, hydrolyzing O-glycosyl compounds	8	187	386	23154	0.014	0.23
GO:0046914	F	transition metal ion binding	27	187	2160	23154	0.016	0.24
GO:0009055	F	electron carrier activity	9	187	479	23154	0.017	0.25
GO:0005506	F	iron ion binding	10	187	582	23154	0.021	0.29
GO:0016491	F	oxidoreductase activity	19	187	1459	23154	0.028	0.37
GO:0016740	F	transferase activity	34	187	3095	23154	0.039	0.48
GO:0042623	F	ATPase activity, coupled	5	187	261	23154	0.063	0.76
GO:0022857	F	transmembrane transporter activity	10	187	721	23154	0.07	0.81
GO:0000166	F	nucleotide binding	27	187	3079	23154	0.35	1
GO:0016746	F	transferase activity, transferring acyl groups	5	187	332	23154	0.13	1
GO:0004713	F	protein tyrosine kinase activity	10	187	1162	23154	0.47	1
GO:0016818	F	hydrolase activity, acting on acid anhydrides, in phosphorus-containing anhydrides	10	187	806	23154	0.12	1
GO:0016817	F	hydrolase activity, acting on acid anhydrides	10	187	822	23154	0.13	1
GO:0016757	F	transferase activity, transferring glycosyl groups	7	187	548	23154	0.16	1
GO:0016758	F	transferase activity, transferring hexosyl groups	6	187	437	23154	0.15	1
GO:0008270	F	zinc ion binding	11	187	1389	23154	0.57	1
GO:0005488	F	binding	89	187	11513	23154	0.74	1
GO:0003677	F	DNA binding	13	187	1992	23154	0.82	1
GO:0020037	F	heme binding	6	187	461	23154	0.17	1
GO:0017076	F	purine nucleotide binding	26	187	2906	23154	0.32	1
GO:0005524	F	ATP binding	22	187	2250	23154	0.2	1
GO:0016301	F	kinase activity	16	187	1499	23154	0.16	1
GO:0043565	F	sequence-specific DNA binding	5	187	365	23154	0.18	1
GO:0016788	F	hydrolase activity, acting on ester bonds	10	187	766	23154	0.095	1
GO:0022892	F	substrate-specific transporter activity	8	187	637	23154	0.15	1
GO:0046906	F	tetrapyrrole binding	6	187	496	23154	0.22	1
GO:0016773	F	phosphotransferase activity, alcohol group as acceptor	14	187	1470	23154	0.3	1
GO:0016772	F	transferase activity, transferring phosphorus-containing groups	17	187	1790	23154	0.28	1
GO:0032555	F	purine ribonucleotide binding	23	187	2767	23154	0.48	1
GO:0032553	F	ribonucleotide binding	23	187	2767	23154	0.48	1
GO:0022891	F	substrate-specific transmembrane transporter activity	8	187	583	23154	0.1	1
GO:0005215	F	transporter activity	11	187	986	23154	0.18	1
GO:0030554	F	adenyl nucleotide binding	25	187	2685	23154	0.26	1
GO:0005515	F	protein binding	27	187	4335	23154	0.95	1
GO:0003676	F	nucleic acid binding	15	187	3095	23154	0.99	1
GO:0001883	F	purine nucleoside binding	25	187	2685	23154	0.26	1
GO:0001882	F	nucleoside binding	25	187	2686	23154	0.26	1
GO:0050662	F	coenzyme binding	5	187	317	23154	0.12	1
GO:0016462	F	pyrophosphatase activity	10	187	791	23154	0.11	1
GO:0030528	F	transcription regulator activity	8	187	997	23154	0.56	1
GO:0004672	F	protein kinase activity	10	187	1316	23154	0.62	1
GO:0032559	F	adenyl ribonucleotide binding	22	187	2553	23154	0.41	1
GO:0017111	F	nucleoside-triphosphatase activity	10	187	774	23154	0.1	1
GO:0003700	F	transcription factor activity	8	187	944	23154	0.5	1
GO:0016021	C	integral to membrane	11	187	850	23154	0.087	1
GO:0016020	C	membrane	26	187	3333	23154	0.61	1
GO:0009507	C	chloroplast	8	187	1053	23154	0.62	1
GO:0043231	C	intracellular membrane-bounded organelle	19	187	3295	23154	0.96	1
GO:0044424	C	intracellular part	24	187	4614	23154	1	1
GO:0044422	C	organelle part	6	187	1343	23154	0.96	1
GO:0043229	C	intracellular organelle	19	187	3801	23154	0.99	1
GO:0005622	C	intracellular	28	187	5118	23154	0.99	1
GO:0043227	C	membrane-bounded organelle	19	187	3316	23154	0.96	1
GO:0012505	C	endomembrane system	6	187	745	23154	0.56	1
GO:0044425	C	membrane part	14	187	1479	23154	0.31	1
GO:0044446	C	intracellular organelle part	6	187	1341	23154	0.96	1
GO:0044444	C	cytoplasmic part	17	187	2844	23154	0.93	1
GO:0031224	C	intrinsic to membrane	12	187	963	23154	0.093	1
GO:0005737	C	cytoplasm	19	187	3215	23154	0.95	1
GO:0031090	C	organelle membrane	5	187	607	23154	0.55	1
GO:0005634	C	nucleus	5	187	1295	23154	0.98	1
GO:0044464	C	cell part	55	187	8081	23154	0.95	1
GO:0005623	C	cell	55	187	8081	23154	0.95	1
GO:0009536	C	plastid	8	187	1091	23154	0.66	1
GO:0043226	C	organelle	19	187	3802	23154	0.99	1
GO:0005886	C	plasma membrane	5	187	767	23154	0.74	1

## Sheet: Module 10
GO_acc	term_type	Term	queryitem	querytotal	refitem	reftotal	pvalue	FDR
GO:0031323	P	regulation of cellular metabolic process	26	145	1451	23154	1.3e-06	7e-05
GO:0045449	P	regulation of transcription	25	145	1341	23154	1.1e-06	7e-05
GO:0006355	P	regulation of transcription, DNA-dependent	25	145	1337	23154	1e-06	7e-05
GO:0031326	P	regulation of cellular biosynthetic process	25	145	1377	23154	1.8e-06	7e-05
GO:0019219	P	regulation of nucleobase, nucleoside, nucleotide and nucleic acid metabolic process	25	145	1359	23154	1.4e-06	7e-05
GO:0009889	P	regulation of biosynthetic process	25	145	1377	23154	1.8e-06	7e-05
GO:0051171	P	regulation of nitrogen compound metabolic process	25	145	1366	23154	1.5e-06	7e-05
GO:0051252	P	regulation of RNA metabolic process	25	145	1341	23154	1.1e-06	7e-05
GO:0010556	P	regulation of macromolecule biosynthetic process	25	145	1364	23154	1.5e-06	7e-05
GO:0010468	P	regulation of gene expression	25	145	1401	23154	2.4e-06	8.5e-05
GO:0080090	P	regulation of primary metabolic process	25	145	1424	23154	3.2e-06	0.0001
GO:0019222	P	regulation of metabolic process	26	145	1531	23154	3.6e-06	0.00011
GO:0032774	P	RNA biosynthetic process	25	145	1465	23154	5.2e-06	0.00011
GO:0060255	P	regulation of macromolecule metabolic process	25	145	1459	23154	4.8e-06	0.00011
GO:0050794	P	regulation of cellular process	30	145	1954	23154	4.2e-06	0.00011

[truncated: 12 more sheets: Module 11, Module 12, Module 13, Module 14, Module 15, Module 16, Module 17, Module 18, Module 19, Module 20, Module 21, Module 22]
