# Supplementary material for: Analysis of Global Gene Expression in Brachypodium distachyon Reveals Extensive Network Plasticity in Response to Abiotic Stress
Source: PLoS One. 2014 Jan 29;9(1):e87499. doi: 10.1371/journal.pone.0087499 (PMC3906199; doi:10.1371/journal.pone.0087499)
Supplement: File S3 — Element output for all 22 module gene lists. (XLS) [file pone.0087499.s006.xls]

## Sheet: Module 01
Motif	Total Hits	Mean Hits	Standard Deviation	Hit Prob	Hit Seq	Hit P-value	FDR-corrected p-value
AAAAA	6898	6.1921	5.38024	0.879713	980	0.000238649	1.30153e-79
AAAAAA	3616	3.24596	3.69028	0.690305	769	5.49927e-10	1.98307e-64
AAAAAAA	2025	1.81777	2.60748	0.516158	575	7.83571e-12	1.51919e-45
AAAAAAAA	1127	1.01167	1.85779	0.354578	395	1.74774e-08	8.40282e-31
GGCCC	1646	1.47756	1.82835	0.602334	671	9.32732e-08	1.50779e-22
GGCCCA	753	0.675943	1.0465	0.388689	433	8.51725e-13	3.06059e-21
GCCCA	1796	1.61221	1.71812	0.665171	741	0.000201651	8.82772e-21
AAAAT	3468	3.11311	2.39197	0.863555	962	0.00899168	1.69717e-20
TAAAA	2506	2.24955	1.97257	0.806104	898	0.000244509	2.57341e-16
AAATT	2964	2.66068	2.51668	0.789946	880	0.0361901	2.08267e-14
TAAAAA	1109	0.995512	1.16617	0.570916	636	1.17341e-08	8.25175e-14
CGGCCC	591	0.530521	0.882435	0.355476	396	4.78818e-10	5.51681e-13
TAAAAAA	576	0.517056	0.802921	0.370736	413	3.71408e-09	1.41805e-12
CGGCCCA	268	0.240575	0.527116	0.197487	220	3.13006e-11	1.26769e-11
AAAAAT	1348	1.21005	1.35285	0.621185	692	9.22934e-06	1.60384e-11
AAAAAAT	629	0.564632	0.875482	0.388689	433	4.02454e-07	7.81563e-11
AAAATT	1028	0.922801	1.17628	0.524237	584	2.70257e-05	1.52524e-10
AAAAAAAT	363	0.325853	0.62898	0.255835	285	1.93426e-07	2.11971e-10
TTAAAA	740	0.664273	0.993894	0.409336	456	2.4988e-05	2.38061e-10
AGCCCA	572	0.513465	0.908912	0.324057	361	0.000135895	2.86641e-10
AAAAAAG	552	0.495512	0.728046	0.374327	417	5.72324e-09	3.00417e-10
AAAAAG	1072	0.962298	1.08871	0.568223	633	3.48711e-05	4.21744e-10
CCGCC	2167	1.94524	2.3149	0.670557	747	3.298e-06	1.61277e-09
TAAAAAAA	331	0.297127	0.576819	0.244165	272	4.91621e-08	4.00958e-09
CAAAA	2946	2.64452	1.94337	0.875224	975	0.0535949	4.95725e-09
CGCCG	2230	2.0018	2.41294	0.658887	734	2.09428e-05	1.02834e-08
GAAAAAA	553	0.496409	0.755878	0.38061	424	2.78686e-08	1.48753e-08
CGGCC	1901	1.70646	1.88231	0.662478	738	2.27962e-05	1.90859e-08
AGCCC	1244	1.1167	1.31448	0.596948	665	0.00030197	1.97261e-08
ATGGGC	436	0.391382	0.738379	0.281867	314	3.1909e-05	2.20878e-08
AAATTT	592	0.531418	0.859732	0.35368	394	0.000685926	2.66893e-08
GCCCAC	477	0.428187	0.738013	0.318671	355	1.10576e-05	4.86304e-08
TTAAAAA	346	0.310592	0.61441	0.239677	267	5.70647e-06	4.94396e-08
AGCCCAT	157	0.140934	0.407375	0.121185	135	4.37016e-07	5.53745e-08
CGGGC	1262	1.13285	1.53778	0.566427	631	9.72133e-05	1.01371e-07
CAAAAA	1035	0.929084	1.08084	0.552962	616	0.00290348	1.19271e-07
CTGGGCC	193	0.17325	0.441926	0.148115	165	3.65381e-07	1.67126e-07
TTTAAAA	301	0.270197	0.66028	0.17684	197	6.3964e-05	1.71088e-07
ATTTTG	842	0.755835	0.948204	0.499102	556	4.63389e-06	2.01395e-07
AAAATTT	344	0.308797	0.679115	0.214542	239	0.000228876	2.4355e-07
CTCGC	1416	1.2711	1.41742	0.637343	710	0.000106385	2.86152e-07
GGCCCAA	202	0.181329	0.463547	0.152603	170	3.47003e-07	3.79697e-07
AGGCC	1211	1.08707	1.35408	0.568223	633	0.00197476	3.8014e-07
CCTTATCC	41	0.0368043	0.188281	0.0368043	41	3.66518e-07	5.38987e-07
GATGGGC	151	0.135548	0.400328	0.11939	133	2.64499e-06	5.82242e-07
AGGCCCA	196	0.175943	0.47516	0.140934	157	1.35469e-05	5.96695e-07
AAAAAAAG	311	0.279174	0.53778	0.238779	266	7.15672e-07	6.24898e-07
CCGCCG	974	0.874327	1.41815	0.424596	473	1.71793e-06	6.68859e-07
CCCACC	560	0.502693	0.838103	0.348294	388	0.000185695	7.32819e-07
CCCAC	1468	1.31777	1.42355	0.650808	725	0.0165441	7.77437e-07
GAAAA	2844	2.55296	1.90703	0.876122	976	0.00913774	8.06102e-07
GCCGC	2143	1.9237	2.27122	0.67684	754	2.25357e-05	9.68609e-07
ACGGGC	322	0.289048	0.596915	0.234291	261	9.00348e-06	1.09044e-06
AGAAAAAA	259	0.232496	0.493025	0.20377	227	7.55578e-07	1.14089e-06
CTGGGC	430	0.385996	0.679279	0.291741	325	7.12321e-06	1.37421e-06
ATGGGCTA	39	0.035009	0.188623	0.0341113	38	1.35462e-06	1.58894e-06
ACCTTATC	30	0.02693	0.167332	0.0260323	29	2.59385e-06	1.669e-06
GGGCCGA	128	0.114901	0.345908	0.105925	118	1.65691e-06	1.73336e-06
CGGGCC	431	0.386894	0.866413	0.262118	292	3.46232e-05	1.74693e-06
AGGCCC	361	0.324057	0.655056	0.243268	271	0.000150084	1.88039e-06
ACGGG	988	0.886894	1.01592	0.551167	614	1.29719e-05	1.96752e-06
ATGGGCC	185	0.166068	0.472091	0.135548	151	3.53318e-05	2.01214e-06
AAAAATT	360	0.32316	0.645147	0.246858	275	0.000632642	2.10502e-06
AAAAGAA	534	0.479354	0.808408	0.347397	387	4.50728e-05	2.52197e-06
CTAAAAAA	162	0.145422	0.404687	0.126571	141	2.74925e-05	2.64741e-06
TTAAAAAA	185	0.166068	0.432393	0.142729	159	2.7198e-05	2.82119e-06
AAAAG	2497	2.24147	1.71853	0.858169	956	0.000357506	3.52955e-06
ATGGGCTG	60	0.05386	0.237371	0.051167	57	2.96883e-06	3.92931e-06
ACGGCCCA	72	0.064632	0.266883	0.0601436	67	1.19909e-05	4.53778e-06
CAAAAAAA	262	0.235189	0.512309	0.201077	224	2.63943e-05	4.87713e-06
CGCCGC	1020	0.915619	1.51713	0.418312	466	0.000131921	5.21889e-06
AAAATC	718	0.644524	0.88435	0.440754	491	0.00308827	5.49529e-06
TTAAA	1666	1.49551	1.76401	0.628366	700	0.0856145	6.10634e-06
GAAAAA	1130	1.01436	1.13685	0.601436	670	7.12004e-05	6.40644e-06
AAATTC	600	0.5386	0.790904	0.39228	437	0.000146241	6.5227e-06
GAAAAAAA	305	0.273788	0.548782	0.233393	260	1.10631e-05	6.75463e-06
AAAAAGA	457	0.410233	0.703622	0.310592	346	0.000598874	7.40947e-06
AAAAGA	1005	0.902154	1.09853	0.547576	610	0.00071884	9.27099e-06
TTTAAA	336	0.301616	0.626077	0.238779	266	0.000330027	1.19445e-05
CTAAAAA	268	0.240575	0.52541	0.196589	219	0.0004549	1.30495e-05
AAAAGAAA	303	0.271993	0.628887	0.210054	234	0.000191859	1.36554e-05
CCGTC	1278	1.14722	1.20511	0.643627	717	8.46483e-07	1.41587e-05
AAAGCCCA	80	0.0718133	0.281467	0.0655296	73	2.2885e-05	1.46721e-05
GGCGGA	431	0.386894	0.720468	0.289048	322	3.3152e-05	1.50412e-05
GCCGAGC	143	0.128366	0.386769	0.114901	128	1.0279e-05	1.67577e-05
CAAAAAA	461	0.413824	0.701516	0.317774	354	0.000347498	1.68556e-05
GATGGGCC	65	0.0583483	0.245621	0.0556553	62	1.62673e-05	1.74146e-05
TTTCAAAA	121	0.108618	0.366772	0.0933573	104	0.000593472	1.78232e-05
CCCAGCC	181	0.162478	0.419018	0.144524	161	1.15792e-05	1.79077e-05
CGGCCCAC	72	0.064632	0.270226	0.059246	66	6.16547e-05	1.89259e-05
AGAAAAA	529	0.474865	0.757841	0.355476	396	0.000243924	1.91942e-05
AAAAAGAA	253	0.22711	0.520272	0.190305	212	0.000127063	1.9256e-05
CCGTCGCC	78	0.070018	0.285085	0.0637343	71	5.14293e-05	1.94125e-05
TCAAAA	754	0.67684	0.921352	0.456912	509	0.0016329	1.97773e-05
AAATTTG	363	0.325853	0.714504	0.212747	237	0.00169131	2.21877e-05
CCTTATC	79	0.0709156	0.266969	0.0682226	76	1.98569e-05	2.41886e-05
CAGCCCA	201	0.180431	0.487486	0.144524	161	0.000522868	2.43356e-05
CGGCCCAG	74	0.0664273	0.259616	0.0637343	71	1.67234e-05	2.53638e-05
ACGGCGG	165	0.148115	0.398112	0.132855	148	2.6403e-05	2.80831e-05
AACGG	1060	0.951526	1.05648	0.579892	646	0.000647915	2.84927e-05
GCGGA	1054	0.94614	1.12933	0.558348	622	9.67545e-06	2.85184e-05
TTTAAAAA	142	0.127469	0.392821	0.106822	119	2.86741e-05	2.87068e-05
CCCGGCCC	103	0.0924596	0.33022	0.0807899	90	3.88601e-05	3.0381e-05
AGCGG	1025	0.920108	1.08188	0.55386	617	0.000128513	3.142e-05
GGCCCAC	172	0.154399	0.427346	0.132855	148	4.65496e-05	3.16216e-05
CTCGTC	423	0.379713	0.651184	0.307002	342	2.3337e-05	3.51875e-05
AAAAC	2313	2.0763	1.65317	0.85009	947	4.47371e-05	3.62072e-05
GCCGCC	987	0.885996	1.44949	0.422801	471	0.000240526	3.92865e-05
AGAAAA	1195	1.07271	1.18606	0.600539	669	0.0159884	4.16087e-05
GCCCAGC	173	0.155296	0.410952	0.138241	154	1.97597e-05	4.1796e-05
CTAAA	1351	1.21275	1.35475	0.615799	686	0.240125	4.38336e-05
CGTTTTC	125	0.112208	0.360747	0.102334	114	0.000209391	4.65341e-05
AAAATG	720	0.64632	0.871785	0.441652	492	0.00144313	4.734e-05
AAAAATC	297	0.266607	0.561974	0.219031	244	0.00104721	4.75716e-05
ACGGCC	380	0.341113	0.634423	0.268402	299	0.000147222	4.80483e-05
AACGGA	365	0.327648	0.582054	0.273788	305	1.97065e-05	4.87382e-05
CTATCC	203	0.182226	0.45439	0.157092	175	0.00109491	5.03214e-05
CGGAG	1448	1.29982	1.30248	0.67684	754	0.00013692	5.13609e-05
TTCAAAA	251	0.225314	0.522772	0.187612	209	0.000444733	5.42072e-05
GTAAAA	465	0.417415	0.68118	0.32675	364	0.000328419	5.84127e-05
CGTGGGC	139	0.124776	0.387942	0.10772	120	0.000934988	6.03128e-05
CTCGGC	380	0.341113	0.628738	0.275583	307	2.49766e-05	6.12926e-05
AAGGCCC	107	0.0960503	0.334603	0.0843806	94	0.000392771	6.35809e-05
AAACGG	375	0.336625	0.617493	0.271095	302	0.000370315	6.73819e-05
TGAAA	1795	1.61131	1.50544	0.74237	827	0.00609589	7.70192e-05
AAAGGCC	119	0.106822	0.341987	0.0969479	108	0.000234883	7.99559e-05
CCGGCCC	236	0.211849	0.562122	0.16158	180	0.000624464	8.61594e-05
ACGGGCC	115	0.103232	0.35593	0.0906643	101	9.67451e-05	8.6213e-05
AAGGCC	322	0.289048	0.578587	0.232496	259	0.000910144	8.74918e-05
ACCTTAT	61	0.0547576	0.239051	0.0520646	58	0.000127718	9.13709e-05
CGGCGGC	537	0.482047	1.04312	0.266607	297	0.000346464	9.5201e-05
AAAAAAC	403	0.361759	0.629333	0.289048	322	0.000199631	0.000100834
ATTTAAA	188	0.168761	0.579631	0.111311	124	0.048961	0.000106381
AAAAAC	848	0.761221	0.934327	0.508977	567	0.000240476	0.000107759
AAGCCC	373	0.334829	0.650996	0.259425	289	0.000578298	0.000111803
GGCTAAA	83	0.0745063	0.288648	0.067325	75	0.000829505	0.000111854
GTAAAAA	194	0.174147	0.442589	0.154399	172	0.000420901	0.000117808
AATTTGA	270	0.24237	0.557759	0.191203	213	0.00340295	0.000120523
AAATTTA	259	0.232496	0.587714	0.172352	192	0.00296512	0.00012139
GCGAGC	422	0.378815	0.668703	0.298025	332	1.58949e-05	0.000122735
TCAAAAA	277	0.248654	0.546018	0.204668	228	0.00184426	0.000124313
CGCCGCC	568	0.509874	1.06114	0.271993	303	0.000141702	0.000125517
ATCCTGG	71	0.0637343	0.265413	0.0583483	65	0.000643795	0.000127932
CGGATAA	59	0.0529623	0.231836	0.051167	57	0.000113986	0.000129107
CGGACG	327	0.293537	0.590935	0.239677	267	0.000105571	0.000129645
ATTTTGA	248	0.222621	0.50026	0.190305	212	0.000354659	0.000132191
AAGCCCA	180	0.16158	0.437181	0.136445	152	0.000320576	0.000132327
CCACC	1751	1.57181	1.52382	0.713645	795	0.0082434	0.00013415
ACGGCCC	120	0.10772	0.348211	0.0969479	108	0.00033961	0.000135418
AAAATA	994	0.89228	1.0832	0.529623	590	0.000124692	0.000137118
CCCACG	365	0.327648	0.649132	0.251346	280	0.01323	0.000140528
GGCCTCA	80	0.0718133	0.271731	0.0682226	76	0.000196816	0.000150134
ATTTTTG	268	0.240575	0.508038	0.207361	231	0.000341226	0.000154482
CTCCGCC	218	0.195691	0.502542	0.160682	179	0.00049781	0.000170572
CCACCCC	163	0.14632	0.42493	0.123878	138	0.00142512	0.00017169
TTGAAA	540	0.48474	0.769854	0.348294	388	0.00825215	0.000178561
CTCCGC	447	0.401257	0.733672	0.298923	333	0.000239604	0.000186602
CGCGAGC	116	0.104129	0.349302	0.0924596	103	0.000514968	0.000192198
CCTCGC	457	0.410233	0.75768	0.294434	328	0.00739613	0.000210804
CTAAAA	546	0.490126	0.800803	0.35009	390	0.0176639	0.00021244
CGCGAG	321	0.288151	0.64434	0.21544	240	0.00590727	0.000213891
CAGCGG	349	0.313285	0.622487	0.250449	279	0.000901343	0.000217829
CCTCG	1247	1.11939	1.23428	0.611311	681	0.00212528	0.000225794
GGCCGA	355	0.318671	0.626947	0.252244	281	0.000578629	0.000227222
ATTTC	1808	1.62298	1.50034	0.749551	835	0.0682407	0.000239171
AACGGAA	134	0.120287	0.359385	0.108618	121	0.000495259	0.000248271
AAAGCCC	139	0.124776	0.371392	0.110413	123	0.00068816	0.00026325
CCCCG	1125	1.00987	1.25081	0.557451	621	0.000345452	0.000298003
AAAATAC	200	0.179533	0.452495	0.153501	171	0.00245778	0.000309454
CGGCCCG	172	0.154399	0.497249	0.122083	136	0.000727984	0.000316355
CCCCGCA	94	0.0843806	0.296703	0.0789946	88	0.00038556	0.000321509
CCGTCC	449	0.403052	0.698825	0.315978	352	5.42308e-05	0.000323476
ACGGGGC	76	0.0682226	0.255663	0.067325	75	0.000153957	0.000326304
TTTCAAA	240	0.21544	0.49621	0.182226	203	0.00130313	0.000327029
CCGCCCA	109	0.0978456	0.323156	0.0897666	100	0.00093787	0.000327608
CCACTCC	143	0.128366	0.400453	0.110413	123	0.00288716	0.000331896
GCAAAAA	227	0.20377	0.457085	0.181329	202	0.000370054	0.000332053
TAGCCCA	93	0.0834829	0.307355	0.0754039	84	0.0008187	0.000332522
TGGCCCA	155	0.139138	0.425229	0.114004	127	0.00369247	0.000336182
GGATAA	253	0.22711	0.484538	0.201077	224	0.000369495	0.000356818
CCGTCCG	150	0.13465	0.394989	0.11939	133	0.000280235	0.000366978
CCACG	1285	1.1535	1.29033	0.613106	683	0.0492555	0.000367008
AAACG	1128	1.01257	1.09176	0.605027	674	0.00805569	0.000407654
GGGCTAA	64	0.0574506	0.240293	0.0556553	62	0.000361898	0.000410612
GGGCCCA	134	0.120287	0.427805	0.0888689	99	0.00390123	0.000426624
CCCACCG	134	0.120287	0.364346	0.108618	121	0.000707638	0.000440485
GAGAAA	728	0.653501	0.858086	0.468582	522	0.00244577	0.000460538
CCCAG	1046	0.938959	1.05752	0.578097	644	0.00135856	0.000546513
CCTCCG	507	0.455117	0.759297	0.337522	376	0.0021355	0.000546529
AGCCCG	284	0.254937	0.563394	0.210952	235	0.000239791	0.000574022
CGGAC	815	0.731598	0.965634	0.472172	526	0.00519051	0.000601051
CCCGTC	324	0.290844	0.555507	0.241472	269	0.000690645	0.000627611
CAGCG	1049	0.941652	1.08076	0.573609	639	0.000480459	0.000629737
CCACCG	475	0.426391	0.671599	0.337522	376	8.64938e-05	0.000665987
CCACGG	349	0.313285	0.615234	0.245063	273	0.0192944	0.000694879
AAAACG	396	0.355476	0.62792	0.289048	322	0.00383131	0.000733747
ACGGA	1135	1.01885	1.07635	0.615799	686	0.000629449	0.000776327
AAATG	1802	1.61759	1.52569	0.744165	829	0.0323899	0.000823719
GTCGGA	226	0.202873	0.456502	0.181329	202	0.000440131	0.00088261
GGGCCA	335	0.300718	0.631503	0.233393	260	0.0133405	0.000921369
ATAACC	192	0.172352	0.428882	0.152603	170	0.00323427	0.00100275
ATTTTA	614	0.551167	0.857737	0.374327	417	0.0128816	0.00114037
CCGAG	998	0.895871	1.04818	0.550269	613	0.00458296	0.00116062
AATTTG	768	0.689408	0.969247	0.433573	483	0.0182648	0.0011984
CAGCCC	402	0.360862	0.679881	0.273788	305	0.00996439	0.00120018
GGCCA	1304	1.17056	1.36696	0.614004	684	0.00266031	0.00123066
GGCGA	1263	1.13375	1.31046	0.597846	666	0.0230273	0.00128151
GCCGA	1081	0.970377	1.08937	0.587971	655	0.000154347	0.00132439
AGCGGA	251	0.225314	0.479795	0.20018	223	0.000696214	0.00138477
GACGC	891	0.79982	1.02498	0.491023	547	0.0545229	0.0013925
CGTCC	1106	0.992819	1.13692	0.595153	663	9.92916e-05	0.0014227
TCAAA	1967	1.76571	1.60225	0.7693	857	0.0590709	0.00142485
AGAAA	2756	2.47397	1.88106	0.860862	959	0.490975	0.00144338
GCCCAA	448	0.402154	0.692247	0.304309	339	0.00263413	0.00148297
GGATA	779	0.699282	0.936138	0.48833	544	0.00277841	0.00149937
ATTTTC	659	0.591562	0.838461	0.411131	458	0.0454702	0.00155619
AAATGA	539	0.483842	0.793945	0.349192	389	0.0185439	0.00156528
CCCTCG	327	0.293537	0.587889	0.237882	265	0.00846025	0.00171695
GATAA	940	0.843806	0.99226	0.543986	606	0.00505031	0.00173126
AAATC	1838	1.64991	1.47129	0.761221	848	0.19822	0.00187727
CCAAA	2102	1.88689	1.57965	0.79982	891	0.429008	0.00193377
GAGAA	1913	1.71724	1.43811	0.78456	874	0.323138	0.00197815
CGGAA	1007	0.90395	1.03038	0.564632	629	0.0157462	0.00219459
CCCGC	1215	1.09066	1.38595	0.556553	620	0.0024155	0.00220297
CACCG	1176	1.05566	1.10838	0.614901	685	0.00163234	0.0024299
ACGGC	1197	1.07451	1.16533	0.601436	670	0.00871363	0.00248834
CGAGC	1234	1.10772	1.26515	0.609515	679	0.00289407	0.0026165
CGCGA	824	0.739677	1.14266	0.420108	468	0.038368	0.00268879
CGCTC	1060	0.951526	1.20865	0.533214	594	0.0611201	0.00401286
GGGAC	809	0.726212	0.87119	0.508977	567	0.00101217	0.00467092
ACGAG	1102	0.989228	1.06935	0.599641	668	0.0282896	0.00486765
GAGGC	1320	1.18492	1.26899	0.650808	725	0.00387433	0.00532625
CGAGA	1192	1.07002	1.08794	0.63465	707	0.00408979	0.00549615
CACGG	1108	0.994614	1.13535	0.570916	636	0.152578	0.00566205
ACCCC	927	0.832136	0.997128	0.537702	599	0.00354456	0.0059806

## Sheet: Module 02
Motif	Total Hits	Mean Hits	Standard Deviation	Hit Prob	Hit Seq	Hit P-value	FDR-corrected p-value
CCCCC	1675	1.73395	2.6219	0.595238	575	1.69213e-10	2.52747e-34
CTCTC	2285	2.36542	2.66796	0.754658	729	0.00872418	4.93422e-27
CTCTCTC	614	0.635611	1.57679	0.273292	264	1.0682e-07	7.72018e-26
GAGAGA	1065	1.10248	1.93123	0.452381	437	0.000216581	1.26177e-24
GAGAGAGA	392	0.405797	1.32461	0.162526	157	1.79475e-07	3.15399e-24
AGAGAGA	582	0.602484	1.53002	0.250518	242	2.43497e-05	7.05281e-24
AGAGAG	1002	1.03727	1.91233	0.42029	406	0.00198549	3.21435e-23
AGAGAGAG	375	0.388199	1.33104	0.148033	143	1.31643e-05	6.23799e-23
CAACGGTC	57	0.0590062	0.276095	0.0496894	48	7.07145e-13	3.79356e-17
CCCCCC	579	0.599379	1.87993	0.267081	258	1.62231e-10	9.13035e-16
CCCCA	1268	1.31263	1.34656	0.658385	636	5.27218e-06	1.79629e-15
CCCCCA	422	0.436853	0.695778	0.334369	323	1.67204e-12	3.72923e-15
GGGGA	1557	1.6118	1.60918	0.703934	680	0.000202193	4.15225e-14
AGAGA	2142	2.21739	2.52326	0.748447	723	0.300177	4.87514e-14
AACGGCTA	45	0.0465839	0.246935	0.0393375	38	5.23589e-11	6.03056e-14
GGGGGA	495	0.512422	0.8033	0.359213	347	2.41712e-09	8.85596e-14
CTCCC	1777	1.83954	1.65069	0.758799	733	3.28683e-05	5.44656e-13
CCCAACGG	52	0.0538302	0.239048	0.0507246	49	7.75615e-12	7.71028e-13
CGCGC	1450	1.50104	2.41019	0.487578	471	0.00262765	2.40797e-12
CCCGC	1185	1.22671	1.53878	0.578675	559	3.13852e-05	1.24572e-11
CCACC	1643	1.70083	1.72503	0.718427	694	0.00533541	2.12789e-11
ACCAC	1186	1.22774	1.25765	0.666667	644	5.1913e-06	2.36121e-11
CCCAC	1346	1.39337	1.42025	0.696687	673	3.14361e-07	3.00565e-11
GCGGGA	317	0.328157	0.686285	0.231884	224	0.000108746	3.48184e-11
CTCCACTC	75	0.0776398	0.303835	0.068323	66	2.78231e-09	6.58561e-11
AGCTG	1275	1.31988	1.40177	0.645963	624	1.36964e-05	7.59145e-11
TCCCGCCA	44	0.0455487	0.257387	0.0362319	35	6.40058e-07	2.49307e-10
CTCAC	988	1.02277	1.14457	0.609731	589	6.08823e-06	2.80575e-10
CACTC	946	0.979296	1.19678	0.556936	538	0.0182463	4.83254e-10
GGCGGGA	131	0.135611	0.418559	0.111801	108	9.57137e-07	6.772e-10
AACGGCT	90	0.0931677	0.336858	0.0817805	79	9.69466e-08	1.0208e-09
CACTG	934	0.966874	1.09154	0.581781	562	9.87598e-05	2.26167e-09
AGCCGTTG	47	0.0486542	0.258826	0.0403727	39	1.03778e-06	2.42834e-09
CACAC	1341	1.3882	1.53342	0.662526	640	0.000116073	3.4782e-09
CCCCAAC	130	0.134576	0.378656	0.121118	117	7.7397e-08	4.36895e-09
CACCC	1007	1.04244	1.17305	0.596273	576	0.000858645	4.63579e-09
GGGGGGA	159	0.164596	0.432659	0.142857	138	6.91128e-08	5.14179e-09
GTACTA	352	0.364389	0.732091	0.256729	248	8.10212e-06	5.17784e-09
CCCCCCA	122	0.126294	0.364854	0.114907	111	2.45745e-08	7.07905e-09
CCCCAC	439	0.454451	0.773189	0.324017	313	3.21228e-05	8.158e-09
ACGGCTA	75	0.0776398	0.307223	0.0672878	65	9.65703e-07	9.13899e-09
CACCA	1354	1.40166	1.32899	0.703934	680	0.000631982	9.22659e-09
CAACCACC	57	0.0590062	0.248467	0.0559006	54	9.88085e-08	2.04428e-08
CCCCAACG	38	0.0393375	0.199651	0.0383023	37	2.96691e-08	2.06047e-08
CCAACGG	121	0.125259	0.383192	0.10766	104	3.36958e-06	2.42617e-08
GTGAGTGA	55	0.0569358	0.287541	0.0455487	44	6.2162e-06	2.90785e-08
ACCGTTG	90	0.0931677	0.330654	0.0817805	79	2.60094e-06	3.03594e-08
AGTGG	995	1.03002	1.12202	0.60559	585	0.00111759	4.03143e-08
CCCAAC	397	0.410973	0.707724	0.309524	299	3.44642e-05	4.47232e-08
CAGCA	1500	1.5528	1.49769	0.722567	698	0.0011675	4.81498e-08
CTAGC	1217	1.25983	1.86384	0.534161	516	0.0551499	5.11334e-08
AGCAC	1092	1.13043	1.13187	0.638716	617	0.00422768	5.16427e-08
AACGGTCG	41	0.0424431	0.225818	0.0372671	36	2.7928e-07	5.55336e-08
CCCAACG	96	0.0993789	0.325678	0.0910973	88	4.27071e-07	5.83828e-08
CACTGC	316	0.327122	0.599024	0.269151	260	1.19616e-06	6.69458e-08
ACCACC	435	0.450311	0.810845	0.31677	306	5.58464e-05	6.85768e-08
CCAGC	1339	1.38613	1.28978	0.707039	683	0.000138232	7.0532e-08
AACGGTC	84	0.0869565	0.31964	0.0766046	74	1.42651e-06	8.26946e-08
CCCCCAA	144	0.149068	0.389476	0.136646	132	1.24289e-07	8.90616e-08
CCCGCCAA	35	0.0362319	0.207848	0.0320911	31	2.36384e-06	9.28668e-08
CACTGCA	125	0.1294	0.392509	0.111801	108	6.10843e-06	1.26277e-07
CTCTCC	657	0.680124	0.959942	0.433747	419	0.00152211	1.45363e-07
GAGTGGA	125	0.1294	0.376352	0.115942	112	8.69026e-07	1.46158e-07
GAGTGA	293	0.303313	0.6452	0.229814	222	0.000388223	1.47865e-07
CTCCAC	461	0.477226	0.778196	0.346791	335	0.000234575	1.481e-07
GCGGGAA	92	0.0952381	0.371386	0.0745342	72	0.000419107	1.61874e-07
GGGGAGA	206	0.213251	0.492249	0.182195	176	3.12399e-06	1.83855e-07
CCACAC	385	0.398551	0.665287	0.3147	304	7.0439e-06	2.17126e-07
CTCCCGC	138	0.142857	0.407342	0.124224	120	3.03042e-06	2.6881e-07
CCACCA	514	0.532091	0.869607	0.36646	354	0.000157266	2.71124e-07
CCCCCAAC	48	0.0496894	0.217303	0.0496894	48	1.20922e-07	3.54893e-07
CACTCC	322	0.333333	0.637564	0.26087	252	0.000156216	3.57759e-07
ACTGC	935	0.967909	1.02151	0.60559	585	6.54818e-06	3.86086e-07
AGTGAGTG	52	0.0538302	0.275277	0.0455487	44	1.01966e-05	4.07673e-07
CCACTC	330	0.341615	0.650901	0.26501	256	0.000201621	4.49107e-07
AGCTAGC	314	0.325052	0.945696	0.162526	157	0.00200514	4.58543e-07
CCACCC	417	0.431677	0.714382	0.322981	312	2.43106e-05	4.68502e-07
ACCCGC	223	0.230849	0.520313	0.193582	187	5.53181e-06	5.10036e-07
CTCCCCC	214	0.221532	0.486454	0.189441	183	3.47538e-07	5.14652e-07
GGGGGAGA	83	0.0859213	0.294653	0.0817805	79	4.19482e-07	5.21378e-07
ACAGC	974	1.00828	1.03956	0.622153	601	2.11811e-05	5.23177e-07
GGGAGA	537	0.555901	0.794964	0.402692	389	1.74235e-05	5.26417e-07
GTAGTA	352	0.364389	0.724987	0.26087	252	0.000387357	6.30203e-07
CTCCCC	574	0.594203	0.875789	0.390269	377	0.000255587	6.82088e-07
CTCAGC	273	0.282609	0.569995	0.232919	225	1.71272e-05	8.78561e-07
AGCTCAGC	57	0.0590062	0.279819	0.0496894	48	2.82071e-05	9.42928e-07
CCCGCCA	98	0.101449	0.375296	0.0807453	78	0.000871222	9.84291e-07
AACGGC	281	0.29089	0.590872	0.23706	229	3.73705e-05	1.10832e-06
CCAAC	1260	1.30435	1.21606	0.706004	682	0.000541361	1.21966e-06
CAACGG	297	0.307453	0.651234	0.229814	222	0.0101147	1.26313e-06
ACCGTTGC	31	0.0320911	0.19835	0.0279503	27	4.35529e-05	1.273e-06
CAACCAC	120	0.124224	0.362721	0.113872	110	3.34799e-06	1.27801e-06
AGTGAG	282	0.291925	0.635132	0.218427	211	0.00226215	1.285e-06
GGCGGGAA	41	0.0424431	0.24768	0.0341615	33	0.000176764	1.29933e-06
CAGCTC	375	0.388199	0.665184	0.307453	297	1.17684e-05	1.34186e-06
CCCACC	490	0.507246	0.826232	0.355072	343	8.56975e-05	1.37342e-06
CACTCAC	106	0.109731	0.407447	0.0838509	81	0.00117186	1.37398e-06
AGCTGAG	109	0.112836	0.381645	0.0942029	91	6.62187e-05	1.37741e-06
AGCTGG	360	0.372671	0.627063	0.303313	293	9.1293e-07	1.40087e-06
AGTGGAG	132	0.136646	0.399226	0.119048	115	2.15934e-05	1.41996e-06
GGGGGAA	148	0.153209	0.426023	0.13354	129	4.07876e-05	1.53373e-06
CTCACTC	129	0.13354	0.436167	0.10766	104	0.000149169	1.59857e-06
CAGTA	855	0.885093	1.03672	0.541408	523	0.00166726	1.62017e-06
CTGCA	1305	1.35093	1.52006	0.6294	608	0.0280478	1.70744e-06
ATGCAGTG	39	0.0403727	0.202023	0.0393375	38	2.3293e-06	1.75493e-06
CAGCTA	296	0.306418	0.603046	0.241201	233	0.000330691	1.83037e-06
ACGGCTAG	31	0.0320911	0.176242	0.0320911	31	9.18016e-07	1.85893e-06
CTCCCGCC	60	0.0621118	0.2539	0.0590062	57	2.97427e-06	1.89087e-06
AGCTGAGC	49	0.0507246	0.270178	0.0414079	40	0.000110309	2.09475e-06
CCCCCAC	148	0.153209	0.411186	0.134576	130	8.06699e-06	2.28728e-06
CCCACAC	120	0.124224	0.348159	0.118012	114	9.76023e-07	2.31263e-06
CCCGCC	440	0.455487	0.835041	0.300207	290	0.00125666	2.56215e-06
CACCCGC	100	0.10352	0.339967	0.0931677	90	2.54508e-05	2.81009e-06
GTGGTA	220	0.227743	0.48784	0.200828	194	5.86903e-06	3.07204e-06
ACCACA	326	0.337474	0.587995	0.285714	276	2.28889e-06	3.23736e-06
ACCGTTGG	36	0.0372671	0.189416	0.0372671	36	1.69543e-06	3.27327e-06
CCTCCC	629	0.651139	0.956309	0.42236	408	1.4729e-05	3.29978e-06
ACCCC	865	0.895445	1.03682	0.549689	531	0.000577993	3.40814e-06
CTCCCCCC	75	0.0776398	0.282654	0.073499	71	2.56124e-06	3.43392e-06
AGCTC	1166	1.20704	1.36148	0.615942	595	0.000860034	3.51773e-06
AGGGG	1146	1.18634	1.25705	0.625259	604	0.0141156	3.72832e-06
ACCACAC	119	0.123188	0.350008	0.116977	113	1.6463e-06	4.01001e-06
AGCAA	1555	1.60973	1.41123	0.756729	731	0.0106444	4.55976e-06
CCCACACA	45	0.0465839	0.210746	0.0465839	45	2.4412e-06	5.07445e-06
ACTGTAGC	30	0.0310559	0.173469	0.0310559	30	3.98892e-06	5.34264e-06
CACTCTC	112	0.115942	0.351003	0.10559	102	2.01905e-05	5.3835e-06
GGGGAA	476	0.492754	0.78115	0.364389	352	0.000181732	5.50936e-06
CCCACA	328	0.339545	0.572515	0.291925	282	6.85555e-07	5.76488e-06
GCCCC	1010	1.04555	1.21157	0.585921	566	7.25135e-05	5.83583e-06
AGCTA	1210	1.25259	1.92035	0.530021	512	0.218546	6.06196e-06
AGTAC	1013	1.04865	1.3493	0.52795	510	0.00670753	6.11973e-06
CCCCCCC	252	0.26087	1.58221	0.073499	71	0.0289577	6.67678e-06
ACCACCA	173	0.179089	0.516816	0.142857	138	9.15325e-05	6.90653e-06
CACAG	923	0.955487	1.00983	0.593168	573	0.0006878	7.05987e-06
AGAGC	1101	1.13975	1.11833	0.65735	635	0.000807505	7.1774e-06
CACCCA	321	0.332298	0.595299	0.276398	267	3.26815e-05	7.18451e-06
ACTAGCCG	24	0.0248447	0.162166	0.0238095	23	1.3569e-05	7.23124e-06
CCCAA	1347	1.39441	1.37815	0.708075	684	0.0106146	7.30939e-06
GAGAGC	396	0.409938	0.671564	0.322981	312	9.09478e-05	7.53945e-06
CCAACGGC	52	0.0538302	0.247557	0.0486542	47	6.39228e-05	7.90647e-06
GAGAAGCA	55	0.0569358	0.248949	0.052795	51	4.04609e-05	8.09814e-06
TACTA	952	0.985507	1.2402	0.549689	531	0.000532276	8.10738e-06
CCAACCAC	49	0.0507246	0.228675	0.0486542	47	1.30002e-05	8.72752e-06
AACCACC	119	0.123188	0.355874	0.114907	111	9.53566e-06	9.48062e-06
AGAAGAAG	215	0.222567	0.826043	0.127329	123	0.0121665	9.59162e-06
CTCCCA	372	0.385093	0.647295	0.309524	299	0.000118929	9.65196e-06
AGAGGG	413	0.427536	0.719751	0.315735	305	0.00331563	9.70772e-06
AGCTAG	574	0.594203	1.33084	0.292961	283	0.0709931	1.04621e-05
GCCCCC	333	0.34472	0.642046	0.269151	260	9.66306e-05	1.09447e-05
GCTAGC	284	0.293996	0.696416	0.206004	199	0.00121284	1.1462e-05
GCTCAGC	97	0.100414	0.345422	0.0890269	86	5.46433e-05	1.17625e-05
CCACA	1143	1.18323	1.12038	0.684265	661	7.59822e-05	1.21859e-05
CCCCAA	378	0.391304	0.667252	0.302277	292	0.000411808	1.27061e-05
CCAACC	399	0.413043	0.696186	0.320911	310	8.42345e-05	1.30005e-05
ACCGACA	62	0.0641822	0.261428	0.0600414	58	3.94131e-05	1.39413e-05
CAGTGAG	81	0.0838509	0.308955	0.0755694	73	0.000110769	1.49577e-05
GCGGGAAA	35	0.0362319	0.202806	0.0331263	32	5.38196e-05	1.49634e-05
CTCCTC	867	0.897516	1.2162	0.50207	485	8.82828e-06	1.50874e-05
GCTCC	1264	1.30849	1.2757	0.687371	664	0.00113964	1.60064e-05
CTGTC	889	0.92029	1.07718	0.55383	535	0.0647824	1.64733e-05
TCCCCCCA	45	0.0465839	0.215602	0.0455487	44	1.57954e-05	1.75265e-05
GCGCA	807	0.835404	1.12142	0.481366	465	0.00259865	1.84058e-05
CCCCCG	319	0.330228	0.644821	0.254658	246	9.33455e-05	1.86876e-05
AGCTCA	313	0.324017	0.665306	0.23706	229	0.0191687	1.88425e-05
ACTCAC	238	0.246377	0.569554	0.192547	186	0.00446838	1.981e-05
GCAGC	1649	1.70704	1.61325	0.732919	708	0.0122101	2.11328e-05
CCCCCCCC	174	0.180124	1.43912	0.0279503	27	0.0737023	2.15788e-05
CACTCCC	103	0.106625	0.355404	0.0931677	90	0.000490691	2.168e-05
ACCCCCA	93	0.0962733	0.318587	0.0890269	86	7.58924e-05	2.18017e-05
ACCCCC	267	0.276398	0.541451	0.23499	227	1.84039e-05	2.22094e-05
AGTGA	871	0.901656	1.07756	0.554865	536	0.00739719	2.33167e-05
ACTCCAC	120	0.124224	0.368385	0.111801	108	8.31948e-05	2.33842e-05
AGTGGGGG	35	0.0362319	0.192327	0.0351967	34	2.62756e-05	2.37768e-05
CCCCG	1002	1.03727	1.26125	0.55176	533	0.00255079	2.51758e-05
AGCCAG	345	0.357143	0.644924	0.279503	270	0.000165797	2.54157e-05
AGTGGGG	89	0.0921325	0.319809	0.0838509	81	0.000164658	2.82762e-05
GCAGCA	588	0.608696	0.926986	0.409938	396	1.7392e-05	2.91291e-05
GCGCGC	289	0.299172	0.781872	0.187371	181	0.00284274	2.92194e-05
CTCCACCC	53	0.0548654	0.245228	0.0507246	49	0.000121236	2.9376e-05
CCGCGC	411	0.425466	0.794738	0.292961	283	0.00010662	2.95439e-05
CTCTCCTC	124	0.128364	0.414642	0.106625	103	0.000745527	2.97551e-05
ACCAACC	131	0.135611	0.390406	0.120083	116	4.73311e-05	3.06669e-05
ACTCC	1104	1.14286	1.1063	0.672878	650	0.000248347	3.2066e-05
GTACTAC	124	0.128364	0.399382	0.108696	105	0.000434647	3.25474e-05
CTCACA	269	0.278468	0.551764	0.230849	223	0.000574429	3.39987e-05
TCCCCCA	126	0.130435	0.369047	0.120083	116	4.23116e-05	3.42149e-05
AGTACTA	151	0.156315	0.533938	0.0983437	95	0.0242931	3.58746e-05
AGCGGG	240	0.248447	0.534883	0.208075	201	0.000333883	3.63238e-05
GCGCCA	272	0.281573	0.592755	0.219462	212	0.00137931	3.77377e-05
GGGAA	1283	1.32816	1.29619	0.694617	671	0.00734809	3.78905e-05
AGCACCA	113	0.116977	0.334029	0.112836	109	1.04266e-05	3.85663e-05
ACCCAC	289	0.299172	0.574239	0.244306	236	0.000291536	3.9339e-05
AACGGTCA	28	0.0289855	0.173827	0.0279503	27	5.96747e-05	3.93679e-05
CCCCTCTC	86	0.0890269	0.309183	0.0817805	79	0.00010623	4.04413e-05
CTCTCCCC	88	0.0910973	0.311916	0.0838509	81	0.000102584	4.09867e-05
CACGCGCA	39	0.0403727	0.207083	0.0383023	37	9.07417e-05	4.10865e-05
CTCACTGC	32	0.0331263	0.190183	0.0310559	30	0.000155976	4.17252e-05
CTGAGC	239	0.247412	0.536329	0.206004	199	0.000409249	4.48659e-05
CACCAC	451	0.466874	0.747972	0.34265	331	6.21992e-05	4.55635e-05
ACCCACC	119	0.123188	0.358771	0.112836	109	3.11358e-05	4.64245e-05
CTCCA	1438	1.48861	1.338	0.754658	729	0.00217857	4.72664e-05
AACCCC	315	0.326087	0.615772	0.26294	254	0.00065317	4.82632e-05
ACTGGCT	73	0.0755694	0.283215	0.0703934	68	0.000168576	4.87797e-05
AGCGC	767	0.793996	1.06322	0.47205	456	0.000894726	4.99737e-05
CGCCAAA	92	0.0952381	0.326912	0.0859213	83	0.000419357	5.04708e-05
GGAGAGA	253	0.261905	0.535237	0.219462	212	0.000112887	5.08878e-05
CACTCCA	113	0.116977	0.360844	0.104555	101	0.000191095	5.28642e-05
CTTCTCTC	87	0.0900621	0.317151	0.0838509	81	9.39357e-05	5.30241e-05
CAACGGC	115	0.119048	0.387845	0.101449	98	0.00156905	5.38188e-05
AGAGAGAA	109	0.112836	0.362161	0.0983437	95	0.000423505	5.46303e-05
CACCAACC	58	0.0600414	0.246124	0.057971	56	2.84718e-05	5.52238e-05
AGCGGGG	88	0.0910973	0.298345	0.0879917	85	3.03689e-05	5.55913e-05
GTACTACA	36	0.0372671	0.189416	0.0372671	36	3.57777e-05	5.77169e-05
CGCGCA	264	0.273292	0.589637	0.214286	207	0.00101163	5.87257e-05
ACCCA	961	0.994824	1.04405	0.614907	594	0.000780506	5.92801e-05
CACCCG	229	0.23706	0.513496	0.199793	193	0.000458183	6.0109e-05
AGAGGAG	250	0.258799	0.55102	0.21118	204	0.000516486	6.25137e-05
CTCACTCC	46	0.047619	0.222469	0.0455487	44	8.45176e-05	6.26869e-05
AGCGCG	250	0.258799	0.558485	0.21118	204	0.000121533	6.39115e-05
ACGGCTAC	23	0.0238095	0.165479	0.0217391	21	0.000235167	6.54599e-05
AGCAGC	601	0.622153	0.971161	0.390269	377	0.003034	6.5685e-05
CAGCTAGC	77	0.0797101	0.319909	0.0662526	64	0.00120811	6.57594e-05
ACGGTCG	71	0.073499	0.301448	0.063147	61	0.000837705	6.63747e-05
GCAGTGA	81	0.0838509	0.291722	0.0797101	77	7.97065e-05	6.8211e-05
GCCCCCC	101	0.104555	0.338123	0.0952381	92	0.000128357	6.96456e-05
AATGC	928	0.960663	1.01669	0.598344	578	8.59536e-05	6.99025e-05
CGCGGGAA	30	0.0310559	0.18502	0.0289855	28	0.00018782	7.31186e-05
AGCTCAG	102	0.10559	0.379645	0.0869565	84	0.00265276	7.4757e-05
CTACCAC	74	0.0766046	0.273637	0.0745342	72	4.84301e-05	7.64958e-05
CACAGC	301	0.311594	0.567595	0.261905	253	0.000194374	7.72155e-05
AGCAG	1515	1.56832	1.56667	0.717391	693	0.0201041	7.75005e-05
AGTGTGG	79	0.0817805	0.295829	0.0755694	73	0.000302395	7.86406e-05
CAGTGC	236	0.244306	0.542542	0.199793	193	0.00261876	8.07555e-05
CCCGCGC	133	0.137681	0.420352	0.115942	112	0.00071845	8.10508e-05
ACTGCA	316	0.327122	0.627715	0.256729	248	0.0011112	8.18542e-05
ACTAC	798	0.826087	1.06165	0.505176	488	0.0376379	8.20324e-05
CGCTC	958	0.991718	1.19866	0.557971	539	0.00145387	8.61176e-05
CCCTCTC	203	0.210145	0.486187	0.180124	174	0.000167006	8.85713e-05
AAGCAA	556	0.575569	0.835288	0.403727	390	0.00318136	8.88056e-05
ACAGCA	337	0.348861	0.583977	0.297101	287	1.51699e-05	9.13345e-05
CCCCGGC	124	0.128364	0.361276	0.120083	116	3.99918e-05	9.14889e-05
AGCGCGC	97	0.100414	0.379686	0.0817805	79	0.000953203	9.15551e-05
CACTCA	230	0.238095	0.562122	0.188406	182	0.00541474	9.74805e-05
GAGGAGC	162	0.167702	0.427851	0.149068	144	0.000194432	9.82655e-05
CTCTCCC	223	0.230849	0.520313	0.189441	183	0.000983675	9.92957e-05
CACACC	305	0.315735	0.565302	0.270186	261	3.40442e-05	0.000100228
AGGAGCA	134	0.138716	0.379893	0.127329	123	9.88666e-05	0.000105966
GCACCA	315	0.326087	0.555681	0.285714	276	5.68512e-06	0.00010718
CTCTCAC	103	0.106625	0.315273	0.104555	101	2.69275e-05	0.0001183
GCTAC	726	0.751553	0.920422	0.510352	493	0.00201582	0.000121433
AGGAGC	358	0.3706	0.65412	0.297101	287	0.000729954	0.000122503
CGCGCGC	260	0.269151	0.966317	0.127329	123	0.00623729	0.000128597
GCTCAC	244	0.252588	0.53294	0.210145	203	0.00313916	0.000131578
AGCACA	353	0.365424	0.643494	0.28882	279	0.00333916	0.000137137
TCCCA	1042	1.07867	1.10898	0.621118	600	0.076893	0.00013818
ACTCCA	357	0.369565	0.65074	0.293996	284	0.00204208	0.000141491
CGCGCC	399	0.413043	0.784289	0.277433	268	0.00449943	0.000142019
CCAGCTC	119	0.123188	0.355874	0.113872	110	0.000118981	0.000148785
CCCGCTC	96	0.0993789	0.335078	0.0910973	88	0.000316673	0.00015134
CAGAG	1179	1.2205	1.25358	0.660455	638	0.055925	0.000151818
AGTGGG	264	0.273292	0.540158	0.230849	223	0.000386682	0.000152024
ACTCACT	89	0.0921325	0.353627	0.0776398	75	0.00284981	0.000152315
TCCCCA	380	0.393375	0.679878	0.304348	294	0.00209415	0.000162165
CCGCCAA	81	0.0838509	0.298735	0.0776398	75	0.000448001	0.000165244
GAGAGAA	225	0.232919	0.525335	0.194617	188	0.00188818	0.00016801
ACCAAC	346	0.358178	0.623945	0.29089	281	0.000475761	0.000168259
CAGCAG	535	0.55383	0.923974	0.369565	357	0.000595186	0.000169089
CTGTAGC	74	0.0766046	0.29194	0.0714286	69	0.000387316	0.000173655
GCGCCAA	72	0.0745342	0.295994	0.0652174	63	0.00178507	0.000187727
GGAGTGA	91	0.0942029	0.302556	0.0910973	88	9.59495e-05	0.000189871
GAGAAGC	135	0.139752	0.394231	0.123188	119	0.00138204	0.000194101
CCAAA	1859	1.92443	1.60534	0.820911	793	0.0346157	0.000196622
GCTGGGD	246	0.254658	0.539682	0.214286	207	0.000478561	0.000196817
AGGGGG	341	0.353002	0.650391	0.275362	266	0.00143396	0.000198324
CACACA	503	0.520704	1.05593	0.318841	308	0.00928511	0.000198567
CCACTCC	128	0.132505	0.40062	0.114907	111	0.00124303	0.000199078
GCTCA	853	0.883023	1.02038	0.545549	527	0.06145	0.000202144
CACCAAC	130	0.134576	0.36473	0.126294	122	6.81365e-05	0.000203918
GGGAAGD	320	0.331263	0.643486	0.252588	244	0.0117778	0.000210848
GCTGGA	345	0.357143	0.633589	0.286749	277	0.00162276	0.000215022
GCAGTA	247	0.255694	0.536305	0.213251	206	0.000984042	0.00021723
ACTAGCC	61	0.063147	0.251595	0.0610766	59	0.000209463	0.000220651
TAGCTCA	77	0.0797101	0.306693	0.0714286	69	0.00131008	0.000226099
CCAACG	268	0.277433	0.558807	0.227743	220	0.00335449	0.000232707
CAGCTAC	69	0.0714286	0.276909	0.0662526	64	0.000689468	0.000240969
ACAGAGG	100	0.10352	0.321178	0.0983437	95	0.000246738	0.000258876
ATCCCCA	109	0.112836	0.344584	0.104555	101	0.0003934	0.000279158
CAGCTCA	110	0.113872	0.368919	0.0993789	96	0.00204943	0.000283936
AATCCCC	113	0.116977	0.357964	0.10559	102	0.000911463	0.000293088
CCCCACC	174	0.180124	0.441926	0.15735	152	0.00014575	0.00029739
TCACTCA	82	0.0848861	0.348079	0.0693582	67	0.00624479	0.000301579
CTCACAC	89	0.0921325	0.313268	0.0848861	82	0.000734226	0.000302895
ATCCCCC	89	0.0921325	0.299759	0.0890269	86	0.000134288	0.000302895
AGGAGAG	215	0.222567	0.527846	0.1853	179	0.00141728	0.000303783
CGTTGC	254	0.26294	0.545273	0.216356	209	0.00594185	0.00030722
CGCGGGA	82	0.0848861	0.332877	0.0693582	67	0.0126726	0.000307529
AGTGGA	294	0.304348	0.572418	0.250518	242	0.00249479	0.000316781
CTCCACC	162	0.167702	0.435049	0.143892	139	0.00376432	0.000321561
CCATCCC	129	0.13354	0.383097	0.120083	116	0.000752933	0.000324341
ATCCCC	308	0.318841	0.600032	0.258799	250	0.00201796	0.000325455
ACAGCAG	112	0.115942	0.339001	0.109731	106	0.00021101	0.000338519
CCACACA	121	0.125259	0.36379	0.114907	111	0.000913278	0.000351755
CTTCTTC	383	0.39648	1.04512	0.23499	227	0.0826736	0.000354093
CCCCACA	98	0.101449	0.328208	0.0931677	90	0.000871747	0.000356563
ACTGTAG	68	0.0703934	0.259824	0.0693582	67	0.000176467	0.000364619
GCACGC	351	0.363354	0.644665	0.292961	283	1.76036e-05	0.000364873
CTACCA	220	0.227743	0.485714	0.199793	193	0.00046353	0.000365608
CCGCGCC	156	0.161491	0.444436	0.134576	130	0.00235194	0.000373538
CCCTC	1362	1.40994	1.43588	0.701863	678	0.000444516	0.000377303
ATAGTAC	73	0.0755694	0.293976	0.0672878	65	0.0016007	0.000381337
GGAGA	1722	1.78261	1.58158	0.787785	761	0.0121132	0.000386546
CAACCA	377	0.390269	0.674797	0.298137	288	0.013233	0.000402059
CAGTGA	239	0.247412	0.504502	0.218427	211	0.000129614	0.000411861
CCACCAC	204	0.21118	0.52958	0.166667	161	0.00148793	0.000415548
GCGCGCA	109	0.112836	0.394975	0.0900621	87	0.00264059	0.000417503
AGCAGCA	262	0.271222	0.660118	0.192547	186	0.00190172	0.000418312
CCAACCA	142	0.146998	0.387601	0.134576	130	0.000183923	0.000419919
CAGCTAG	123	0.127329	0.390544	0.108696	105	0.00300364	0.000422801
AACGG	907	0.938923	1.11706	0.559006	540	0.0460566	0.000425593
AGAAGAA	388	0.401656	0.984432	0.250518	242	0.03025	0.000431978
CACCAA	393	0.406832	0.652369	0.326087	315	0.00105701	0.000445438
AGCGG	877	0.907867	1.11956	0.536232	518	0.0106809	0.000451641
CAATGC	252	0.26087	0.519058	0.224638	217	0.000468188	0.000460979
CACGC	1066	1.10352	1.23847	0.60352	583	0.00513034	0.000466319
CTACAG	201	0.208075	0.471965	0.18323	177	0.000722504	0.00047218
CGCCAA	246	0.254658	0.537761	0.212215	205	0.00484674	0.000477177
CTTCCC	456	0.47205	0.753697	0.347826	336	0.00943273	0.000477481
CACCCAC	116	0.120083	0.369755	0.10559	102	0.00153033	0.000492011
ACAGTG	207	0.214286	0.464743	0.191511	185	0.000382707	0.000493544
AGCCA	1107	1.14596	1.17091	0.654244	632	0.00796357	0.000494069
CAACC	1044	1.08075	1.13101	0.640787	619	0.0125122	0.000494927
CAGCAC	326	0.337474	0.600193	0.276398	267	0.00157168	0.000507342
CCACCCA	129	0.13354	0.38579	0.120083	116	0.000951849	0.0005121
CACTGGC	76	0.0786749	0.29492	0.0714286	69	0.00244614	0.000529308
CCCCCAG	63	0.0652174	0.255157	0.063147	61	0.000417976	0.000543275
CAACCC	279	0.28882	0.607424	0.228778	221	0.0190134	0.000587545
AGCAGTA	106	0.109731	0.325533	0.10559	102	0.00013438	0.000593071
CCCCGC	373	0.386128	0.704154	0.289855	280	0.000156707	0.00060628
GCGCCCA	79	0.0817805	0.295829	0.0755694	73	0.00191556	0.000625208
AGTGTG	243	0.251553	0.516671	0.215321	208	0.00200523	0.000639848
ACGGCCA	94	0.0973085	0.319894	0.0910973	88	0.000811012	0.000648872
CAGTAA	225	0.232919	0.521379	0.192547	186	0.00637774	0.000650232
CATTCC	276	0.285714	0.576581	0.23499	227	0.00598535	0.000655099
CTGGC	1035	1.07143	1.11459	0.637681	616	5.69935e-05	0.000657826
ACCGAC	204	0.21118	0.469482	0.186335	180	0.000357577	0.000676372
AACCAC	314	0.325052	0.601872	0.267081	258	0.00206189	0.000684219
GCATTGA	67	0.0693582	0.262085	0.0672878	65	0.000601399	0.000701464
CCGTTGC	92	0.0952381	0.330064	0.0838509	81	0.00731149	0.000703471
AGAGAGC	136	0.140787	0.410591	0.119048	115	0.0157489	0.000714923
CTACC	649	0.671843	0.855487	0.468944	453	0.00922385	0.000750593
GGCCCC	251	0.259834	0.573556	0.208075	201	0.00549809	0.000794347
CCCCTC	469	0.485507	0.785016	0.341615	330	0.0190475	0.000820195
CCCGCG	300	0.310559	0.658463	0.228778	221	0.00566941	0.000830775
CCTCTC	570	0.590062	0.89377	0.39648	383	0.0384282	0.000844407
CCAAAA	628	0.650104	0.884497	0.444099	429	0.0170632	0.000887503
ACTAGC	249	0.257764	0.544896	0.214286	207	0.00409506	0.000905555
ACACAC	432	0.447205	0.973142	0.280538	271	0.0184054	0.00100255
CAGTGG	270	0.279503	0.557774	0.232919	225	0.00608379	0.00101798
ACAGT	771	0.798137	0.921133	0.533126	515	0.000681658	0.00103599
GCTGCA	399	0.413043	0.707981	0.311594	301	0.00175236	0.00106026
GAGCA	1212	1.25466	1.17397	0.702899	679	0.00247157	0.0010683
ACTGGC	208	0.215321	0.491347	0.182195	176	0.0122871	0.00108695
AAGGG	981	1.01553	1.0158	0.635611	614	8.84845e-05	0.00113633
AGACAG	265	0.274327	0.566767	0.222567	215	0.0129513	0.00116155
CAGATC	329	0.34058	0.652237	0.261905	253	0.0137826	0.00118472
CAGGGG	250	0.258799	0.52208	0.223602	216	0.00178643	0.00120429
GCTGTA	196	0.202899	0.470927	0.174948	169	0.00647262	0.00124215
ACAGCT	257	0.266046	0.542811	0.219462	212	0.00537223	0.00125635
CCACAG	252	0.26087	0.525007	0.225673	218	0.00103287	0.00131643
CAGCTG	180	0.186335	0.432217	0.169772	164	0.000737814	0.00132579
AACCC	1027	1.06315	1.12893	0.625259	604	0.00334328	0.00134259
CAGTAC	242	0.250518	0.541617	0.207039	200	0.00181484	0.00134619
CTCTGC	412	0.426501	0.731063	0.312629	302	0.0371019	0.00135281
GCGCAC	248	0.256729	0.548224	0.20911	202	0.00489883	0.00139244
AGAGG	1367	1.41511	1.37733	0.702899	679	0.177237	0.00142302
CTGTGC	249	0.257764	0.519612	0.223602	216	0.00153874	0.00143016
AAGGGA	350	0.362319	0.594304	0.303313	293	0.000347821	0.00148344
CTTTCC	410	0.424431	0.709287	0.318841	308	0.0454015	0.00150024
GCACC	927	0.959627	1.06683	0.589027	569	0.00972351	0.00150515
CCAGCC	433	0.44824	0.734334	0.333333	322	0.00423693	0.00152473
GACAGA	287	0.297101	0.58601	0.23913	231	0.0280647	0.00153336
AGTAG	901	0.932712	1.0606	0.557971	539	0.0743853	0.00165429
CAGTAG	236	0.244306	0.513124	0.20911	202	0.00415222	0.00167658
CAGCAA	410	0.424431	0.668721	0.34058	329	0.00179722	0.00168438
AGCACT	225	0.232919	0.515388	0.196687	190	0.00858064	0.00177072
ACACC	831	0.860248	0.919162	0.580745	561	0.000456619	0.00178743
ACCAA	1332	1.37888	1.24915	0.733954	709	0.00121347	0.00185418
ACTACT	315	0.326087	0.642107	0.253623	245	0.0049253	0.00190178
CTGCAG	202	0.20911	0.479129	0.178054	172	0.00806307	0.00196507
ACTGCG	149	0.154244	0.383427	0.145963	141	0.000611458	0.00204746
GCTCCA	332	0.343685	0.59839	0.287785	278	0.00118008	0.0020901
AGCTGA	283	0.292961	0.598559	0.231884	224	0.0107627	0.00218246
CTAGCC	248	0.256729	0.525076	0.218427	211	0.00197143	0.00221393
CAGAGC	310	0.320911	0.586704	0.26501	256	0.00276481	0.00222043
AGTACT	200	0.207039	0.492797	0.172878	167	0.0150404	0.00222725
CTCAG	737	0.76294	0.946123	0.504141	487	0.0672893	0.0022869
AATGCC	211	0.218427	0.465043	0.195652	189	0.00182321	0.00230151
ACAGTA	255	0.263975	0.541914	0.219462	212	0.00797731	0.00239791
CACCAG	272	0.281573	0.532011	0.242236	234	0.00155564	0.00244189
GCCAGC	379	0.39234	0.653311	0.310559	300	0.00108162	0.00266081
ACGGTC	184	0.190476	0.467308	0.162526	157	0.013379	0.00266537
GCGCC	1121	1.16046	1.52214	0.52588	508	0.0305355	0.00270492
CCATCC	403	0.417184	0.690721	0.321946	311	0.00801475	0.00270864
ACTACC	169	0.174948	0.445165	0.153209	148	0.0149127	0.00272028
CGCAC	863	0.893375	1.07485	0.548654	530	0.00168241	0.00279312
GTGCTA	213	0.220497	0.48586	0.193582	187	0.00250663	0.00285477
ACGGCT	216	0.223602	0.524456	0.18323	177	0.0408404	0.00288735
CGCTCC	321	0.332298	0.650157	0.255694	247	0.0221742	0.00291665
CTGCAA	351	0.363354	0.621778	0.299172	289	0.00352024	0.00292634
GCAAGC	354	0.36646	0.664287	0.284679	275	0.021696	0.00295715
AGTGC	711	0.736025	0.908715	0.503106	486	0.0131105	0.00301323
CTTGC	1168	1.20911	1.17503	0.68323	660	0.00538675	0.00302329
AGCTAC	224	0.231884	0.510813	0.194617	188	0.00702589	0.00302715
CAGCG	902	0.933747	1.09287	0.55383	535	0.0333003	0.0030361
AGGAG	1717	1.77743	1.69433	0.756729	731	0.0776616	0.00306184
AGCAAG	409	0.423395	0.723626	0.320911	310	0.0222405	0.00308427
CTTCTC	573	0.593168	0.856781	0.416149	402	0.0400299	0.00311875
CTGTCA	244	0.252588	0.517168	0.219462	212	0.00445531	0.0032178
ACACGC	261	0.270186	0.542673	0.227743	220	0.00767833	0.00323918
AGCTCC	322	0.333333	0.629393	0.26501	256	0.00998206	0.00329129
CATCCC	273	0.282609	0.543975	0.23913	231	0.00448302	0.00342937
CAACG	819	0.847826	0.998254	0.531056	513	0.18218	0.00349681
GCTACA	205	0.212215	0.474501	0.187371	181	0.00411693	0.00352175
AGAGCC	242	0.250518	0.508087	0.218427	211	0.00432755	0.00368759
ACGCGC	252	0.26087	0.568552	0.207039	200	0.00998142	0.00376246
ACCCAA	322	0.333333	0.611033	0.268116	259	0.0177252	0.00376694
ATGGGG	234	0.242236	0.526047	0.202899	196	0.0210007	0.00386281
CCCCAG	213	0.220497	0.490103	0.188406	182	0.0117148	0.00391836
GGTCAC	175	0.181159	0.418636	0.168737	163	0.00128004	0.00397678
ACCCG	640	0.662526	0.926928	0.440994	426	0.0232619	0.00415408
CCCAG	895	0.926501	1.05333	0.576605	557	0.0035315	0.00424567
AAGCA	1392	1.44099	1.36813	0.731884	707	0.0215979	0.00431453
CCGCG	1064	1.10145	1.53835	0.512422	495	0.00217549	0.00448469
CCTCC	1954	2.02277	1.95326	0.789855	763	2.88476e-05	0.00453714
TAGCA	911	0.943064	1.06121	0.575569	556	0.041297	0.0053554
CTGTA	743	0.769151	0.935564	0.513458	496	0.00612552	0.00535732
ACGCT	541	0.560041	0.765467	0.415114	401	0.0185948	0.00640201
AACCA	1240	1.28364	1.23957	0.698758	675	0.0188164	0.00749119
ATCCC	885	0.916149	1.05648	0.564182	545	0.106876	0.00798949
AAAGG	1313	1.35921	1.28873	0.703934	680	0.226222	0.00842996
CAGGG	792	0.819876	1.00138	0.535197	517	0.0367275	0.00895384

## Sheet: Module 03
Motif	Total Hits	Mean Hits	Standard Deviation	Hit Prob	Hit Seq	Hit P-value	FDR-corrected p-value
AAAAA	5411	5.63059	4.88578	0.889698	855	1.5871e-05	2.1144e-24
AAAAAA	2684	2.79292	3.22287	0.669095	643	9.68751e-06	1.27076e-13
CCGCC	1945	2.02393	2.50046	0.658689	633	0.000323049	1.7683e-13
CCACC	1656	1.7232	1.73906	0.718002	690	0.00590766	5.26732e-13
AAAAT	2887	3.00416	2.40274	0.865765	832	0.00854703	2.47999e-11
CCCCC	1451	1.50989	2.51864	0.552549	531	0.000157253	5.64465e-11
CCCGCC	476	0.495317	0.878835	0.329865	317	2.4333e-07	6.82894e-11
CCCGC	1170	1.21748	1.48161	0.584807	562	6.08125e-06	8.33334e-11
CCTCC	2099	2.18418	2.13547	0.790843	760	2.20971e-05	4.98394e-10
CCCCGCC	196	0.203954	0.501844	0.167534	161	5.35157e-08	2.57953e-09
GCCCC	1050	1.09261	1.2744	0.577523	555	0.000548304	2.90716e-09
CCACCACC	133	0.138398	0.481276	0.101977	98	2.22314e-06	3.07718e-09
CTCCC	1708	1.77732	1.61881	0.742976	714	0.00205299	9.11227e-09
GCCGC	1899	1.97607	2.53107	0.637877	613	0.10364	1.03847e-08
AAATT	2485	2.58585	2.48558	0.773153	743	0.339776	1.39756e-08
CTCTC	2041	2.12383	2.45591	0.739854	711	0.092253	1.65164e-08
GCAGC	1692	1.76067	1.82335	0.715921	688	0.140968	3.90153e-08
GGGGA	1469	1.52862	1.54619	0.683663	657	0.0145718	4.91923e-08
CTCGGC	359	0.373569	0.681927	0.28512	274	4.56421e-06	5.20681e-08
AGGGG	1168	1.2154	1.28159	0.64308	618	0.000440257	5.44705e-08
CAGCAG	571	0.594173	1.01278	0.368366	354	0.00080308	6.46484e-08
CCGCGGC	182	0.189386	0.590888	0.118626	114	0.000179433	7.27065e-08
CTGCTGC	299	0.311134	0.73699	0.209157	201	6.72716e-05	8.771e-08
ACCACC	432	0.449532	0.854566	0.304891	293	0.00116557	9.0582e-08
CCCCTC	511	0.531738	0.797552	0.378772	364	3.46257e-06	9.11552e-08
CCACCA	516	0.536941	0.855258	0.376691	362	1.02951e-05	9.37132e-08
CTCTCTC	495	0.515088	1.4157	0.245578	236	0.000790411	1.01789e-07
CGCCTC	456	0.474506	0.832249	0.326743	314	5.92176e-05	1.22516e-07
CCCCAC	427	0.444329	0.717893	0.343392	330	6.26254e-08	1.35238e-07
ACCACCA	182	0.189386	0.537396	0.141519	136	0.000154657	1.47311e-07
CACCACC	223	0.23205	0.644558	0.157128	151	0.0031585	1.85297e-07
CTCCGC	420	0.437045	0.770449	0.325702	313	2.01739e-07	1.89523e-07
CCCCGC	406	0.422477	0.760958	0.296566	285	2.44358e-05	2.03956e-07
CCCAC	1287	1.33923	1.31564	0.680541	654	4.66385e-05	2.1983e-07
CTCCGCC	211	0.219563	0.518816	0.180021	173	1.22505e-06	2.4024e-07
CCCTC	1415	1.47242	1.43739	0.700312	673	0.000660956	2.79545e-07
AGCCGCGG	44	0.0457856	0.21875	0.0437045	42	1.78889e-07	2.83903e-07
CACCACCA	106	0.110302	0.410968	0.0853278	82	2.42075e-05	3.1122e-07
AAAAAT	1124	1.16961	1.36149	0.610822	587	0.000453167	3.16571e-07
AAATTT	508	0.528616	0.856792	0.353798	340	0.00145916	4.18936e-07
CTTCCCC	210	0.218522	0.489335	0.188345	181	3.42165e-06	4.27375e-07
AAAAAAA	1433	1.49116	2.18979	0.468262	450	0.000521648	4.31916e-07
CGCTC	987	1.02706	1.26725	0.568158	546	0.00015682	5.77769e-07
TAAAA	2041	2.12383	1.9436	0.796046	765	0.00677788	6.72511e-07
CCGCCG	849	0.883455	1.58851	0.394381	379	0.0084629	7.99638e-07
AGAGAG	850	0.884495	1.68243	0.413111	397	0.00778267	8.20087e-07
CCCGCCC	151	0.157128	0.473297	0.123829	119	7.71454e-05	8.2775e-07
CCACCAC	223	0.23205	0.60112	0.172737	166	0.000250331	8.9358e-07
CTGCC	1276	1.32778	1.33462	0.677419	651	0.0179677	9.42738e-07
GGCCC	1269	1.3205	1.90713	0.550468	529	0.0551418	9.83339e-07
CGGGC	1086	1.13007	1.67144	0.529657	509	0.12091	1.05673e-06
CCCCCC	505	0.525494	1.80577	0.236212	227	3.35974e-05	1.12187e-06
ACCACCAC	89	0.0926119	0.385423	0.0686785	66	0.000250256	1.14689e-06
CGCCTCC	215	0.223725	0.544482	0.17794	171	4.62127e-05	1.46814e-06
CCGCCGC	481	0.50052	1.1871	0.242456	233	0.0154573	1.57961e-06
CCCCG	1015	1.05619	1.25639	0.561915	540	0.000307579	1.82541e-06
AAAATTT	296	0.308012	0.714666	0.204995	197	0.00610516	1.87796e-06
GAGAGAGA	296	0.308012	1.1926	0.135276	130	0.00473439	1.9726e-06
CGGCAG	386	0.401665	0.724879	0.293444	282	0.00101356	2.15651e-06
AAAATT	851	0.885536	1.19111	0.50052	481	0.0114617	2.17278e-06
CCGAG	912	0.949011	1.1389	0.557752	536	0.00198086	2.33234e-06
CCCACC	484	0.503642	0.759427	0.370447	356	9.96065e-07	3.18412e-06
CGCTGC	402	0.418314	0.734066	0.304891	293	0.0011143	3.19756e-06
AGAGAGA	461	0.479709	1.36015	0.225806	217	0.0134967	3.25769e-06
AAATTTG	325	0.338189	0.743399	0.218522	210	0.000779833	3.7179e-06
CGCGGC	473	0.492196	0.946097	0.293444	282	0.0112112	4.26974e-06
AGAGAGAG	283	0.294485	1.16203	0.125911	121	0.0171057	4.69733e-06
GCCGCGGC	54	0.0561915	0.251873	0.0509886	49	1.94519e-05	5.01345e-06
AGCCGAG	101	0.105099	0.341974	0.0936524	90	4.03026e-05	6.4784e-06
GCCCCGCC	61	0.0634755	0.2563	0.0603538	58	3.78929e-06	7.53351e-06
CGCCGC	886	0.921956	1.66595	0.399584	384	0.0140469	8.44802e-06
CCCCGCCC	67	0.069719	0.27811	0.0645161	62	1.04345e-05	8.69007e-06
CCTCTC	594	0.618106	0.936509	0.395421	380	0.044842	9.33095e-06
CCCTCC	602	0.626431	0.881589	0.429761	413	4.201e-06	1.06174e-05
AAAAAC	753	0.783559	0.965039	0.514048	494	0.000190622	1.10759e-05
AGGAGG	680	0.707596	1.15808	0.40999	394	0.00570163	1.2111e-05
CTTCCC	473	0.492196	0.783673	0.355879	342	0.00205401	1.21259e-05
GAGAGA	882	0.917794	1.7325	0.416233	400	0.107537	1.22356e-05
GCCCGGC	159	0.165453	0.54237	0.126951	122	0.000870748	1.36113e-05
GCCGAGC	127	0.132154	0.381977	0.117586	113	1.19362e-05	1.36338e-05
AAAAGAAA	266	0.276795	0.648678	0.21436	206	0.000141878	1.39521e-05
CGCCGCG	196	0.203954	0.558749	0.146722	141	0.00585304	1.51603e-05
CTAAAAA	235	0.244537	0.517673	0.208117	200	3.2558e-05	1.56571e-05
CAAAAA	874	0.909469	1.06653	0.554631	533	0.00389171	1.6889e-05
CAAAA	2483	2.58377	1.96629	0.882414	848	0.0155919	1.74067e-05
CTCCCC	555	0.577523	0.858619	0.399584	384	2.42861e-05	1.89518e-05
AGGCG	945	0.983351	1.16027	0.567118	545	0.000485574	2.05935e-05
CCGCG	1106	1.15088	1.62931	0.495317	476	0.0372776	2.29389e-05
CCGGGC	328	0.341311	0.823718	0.237253	228	0.00202436	2.40586e-05
AGCGG	894	0.930281	1.11387	0.541103	520	0.00469101	2.55445e-05
GCCCCGC	120	0.12487	0.383064	0.109261	105	0.000101832	2.78682e-05
GAAAAA	974	1.01353	1.11411	0.592092	569	0.00163297	2.85095e-05
AAAATA	876	0.91155	1.16464	0.523413	503	0.00129545	2.90418e-05
CGCTCGC	147	0.152966	0.43818	0.12487	120	0.000250809	2.92681e-05
GGGGCA	255	0.265349	0.52148	0.233091	224	1.41814e-05	3.57351e-05
AGGGTGG	91	0.094693	0.306677	0.0915713	88	2.61522e-05	4.40191e-05
CGCCC	1058	1.10094	1.4095	0.544225	523	0.0350493	4.80268e-05
GCGGA	914	0.951093	1.18642	0.542144	521	0.0015551	4.85585e-05
GGCGGA	372	0.387097	0.718421	0.279917	269	0.0011011	5.14287e-05
AGCAG	1511	1.57232	1.62743	0.708637	681	0.073304	5.36146e-05
GAGGGGA	192	0.199792	0.475891	0.168574	162	0.000685547	5.75646e-05
GCTCCCC	124	0.129032	0.37619	0.114464	110	0.000336495	6.29157e-05
CGGAG	1257	1.30801	1.37951	0.662851	637	0.00689728	6.34009e-05
GAAAA	2423	2.52133	1.88918	0.863684	830	0.14434	6.40893e-05
CTCCTCC	425	0.442248	0.904978	0.272633	262	0.00776179	6.4785e-05
GAGCGCC	93	0.0967742	0.359211	0.0790843	76	0.000494067	6.52295e-05
CGCTCC	338	0.351717	0.654067	0.270552	260	0.0010767	6.89642e-05
GAGGC	1187	1.23517	1.31542	0.635796	611	0.0664265	6.98006e-05
TAAAAA	867	0.902185	1.11129	0.527575	507	0.00639706	7.63755e-05
AGGAG	1751	1.82206	1.85156	0.746098	717	0.254625	7.87457e-05
GCTGCC	438	0.455775	0.7011	0.346514	333	0.000978148	8.47173e-05
CGAGCG	315	0.327784	0.687141	0.239334	230	0.00146426	8.61959e-05
AACAAAA	367	0.381894	0.650658	0.310094	298	3.09213e-05	8.81092e-05
CGGCAGC	162	0.168574	0.418971	0.151925	146	4.33059e-05	9.55804e-05
CACCAC	445	0.463059	0.875697	0.305931	294	0.0858144	9.8049e-05
CTCCTC	850	0.884495	1.32776	0.466181	448	0.0201558	9.81444e-05
CCGCCC	423	0.440166	0.797244	0.300728	289	0.000792989	0.000101577
CCTTCCC	176	0.183143	0.455932	0.157128	151	0.000339602	0.000101651
GAGCCCC	75	0.0780437	0.290585	0.0718002	69	0.000391356	0.000102785
CCGAGC	298	0.310094	0.603141	0.251821	242	0.000137156	0.00010293
AAAAATT	301	0.313215	0.619424	0.241415	232	0.00480556	0.000106948
GCCCCC	322	0.335068	0.642015	0.255983	246	0.00279438	0.000107584
CCGAGCG	82	0.0853278	0.320969	0.0759625	73	0.00047829	0.000147025
CCGGGCC	135	0.140479	0.491378	0.104058	100	0.00637946	0.000150826
CTGCCC	307	0.319459	0.588589	0.262227	252	0.000564927	0.000165281
AGGGGA	432	0.449532	0.7312	0.330905	318	0.0121662	0.000173135
CCCCCGC	140	0.145682	0.412606	0.125911	121	0.000394716	0.000174824
CCCCA	1118	1.16337	1.3021	0.623309	599	0.0158093	0.000179032
CGCTCCC	122	0.126951	0.374127	0.113424	109	0.00066547	0.000182401
CCTTCC	517	0.537981	0.836762	0.376691	362	0.00155074	0.000183695
AGTGGGA	79	0.082206	0.303476	0.074922	72	0.000783986	0.000186068
CCTCTCG	120	0.12487	0.351917	0.117586	113	0.000169436	0.000186258
CCTCCTC	392	0.407908	0.906733	0.247659	238	0.0277592	0.000188388
AAAATAA	352	0.366285	0.66507	0.28512	274	7.69776e-05	0.000190277
GGGGAA	456	0.474506	0.722484	0.361082	347	0.000418733	0.000196195
GAGGGA	526	0.547347	0.827528	0.380853	366	0.00234183	0.000202671
GCCCCCC	98	0.101977	0.350422	0.0894901	86	0.00136872	0.000204717
CGAGCGC	107	0.111342	0.380435	0.0915713	88	0.00117499	0.000214236
CAGCAGC	270	0.280957	0.699443	0.194589	187	0.00378487	0.000215418
CGGCCC	445	0.463059	0.897991	0.304891	293	0.0112226	0.000216495
CCGCTGC	156	0.162331	0.447767	0.137357	132	0.00126114	0.000216517
ATTTGAA	184	0.191467	0.459346	0.165453	159	0.000166577	0.000221348
CTCTCC	614	0.638918	0.905357	0.424558	408	0.00872583	0.000235924
CGCCG	1850	1.92508	2.53767	0.631634	607	0.0201716	0.000250164
CTAAAA	475	0.494277	0.758043	0.362123	348	0.00310848	0.000270682
CCACCC	387	0.402706	0.692725	0.308012	296	0.00119835	0.000280018
AGCAGC	589	0.612903	1.01292	0.37461	360	0.0416859	0.000291303
ACCAC	1077	1.12071	1.28628	0.614984	591	0.139044	0.000311599
AGGTGG	352	0.366285	0.652433	0.284079	273	0.00902117	0.000351241
TTAAAA	581	0.604579	0.961128	0.377732	363	0.0407138	0.000358754
GCTCC	1230	1.27992	1.31497	0.677419	651	0.00847339	0.000396725
CACCA	1267	1.31842	1.35659	0.676379	650	0.08275	0.000401968
CGGGGC	271	0.281998	0.561122	0.233091	224	0.000167286	0.00042049
GCTCCC	344	0.35796	0.634477	0.280957	270	0.0051261	0.000432471
GCAGCA	569	0.592092	1.01195	0.366285	352	0.0917375	0.000438327
ATTTTC	582	0.605619	0.808082	0.437045	420	0.00068983	0.00045085
CCGCGG	176	0.183143	0.453644	0.157128	151	0.000475944	0.000461317
ATCTAA	262	0.272633	0.544168	0.23205	223	0.000317611	0.00046225
GCCTCC	446	0.4641	0.757214	0.337149	324	0.00601253	0.000471635
CCTCCG	443	0.460978	0.765262	0.332986	320	0.00941454	0.000472835
CCTCCC	597	0.621228	0.897521	0.414152	398	0.000132966	0.000483187
GGACCA	223	0.23205	0.515375	0.192508	185	0.0164781	0.000581055
GAGCC	943	0.98127	1.06971	0.582726	560	0.0168803	0.000649521
CTTCC	1581	1.64516	1.48667	0.76795	738	0.0128086	0.000653411
AGGGGG	333	0.346514	0.65763	0.26847	258	0.0064666	0.000731238
AACAAA	818	0.851197	1.02808	0.537981	517	0.00397849	0.00073835
CGCCCG	325	0.338189	0.709009	0.241415	232	0.0128824	0.000740679
AGCGGA	222	0.231009	0.522855	0.193548	186	0.00745071	0.000792298
CCACAG	253	0.263267	0.536293	0.224766	216	0.00133412	0.000816631
AAAAG	2107	2.19251	1.85572	0.847034	814	0.0142787	0.000850881
CACTCC	290	0.301769	0.570236	0.25078	241	0.00209714	0.000854805
ATTTGA	522	0.543184	0.766397	0.405827	390	5.79711e-05	0.000878957
GCCGCC	836	0.869927	1.53717	0.397503	382	0.0510134	0.000893212
GGCCCA	520	0.541103	0.980893	0.312175	300	0.0671099	0.000897216
AAATAA	730	0.759625	1.02896	0.458897	441	0.0234554	0.000923889
GGAGA	1703	1.77211	1.54337	0.772112	742	0.13796	0.000947603
ATGAAA	472	0.491155	0.800738	0.354839	341	0.00871658	0.00099778
GGGCA	844	0.878252	0.973507	0.579605	557	0.000450268	0.00106014
GAGCGC	248	0.258065	0.560585	0.207076	199	0.00162988	0.00115945
AGCCCC	240	0.24974	0.535972	0.203954	196	0.0147645	0.00126104
GTGGGA	287	0.298647	0.58714	0.243496	234	0.00793538	0.0013068
TCTAA	839	0.873049	1.06134	0.53486	514	0.0191109	0.00135332
AGGCGG	335	0.348595	0.664407	0.266389	256	0.00334077	0.00136665
GGGAA	1243	1.29344	1.30765	0.669095	643	0.227789	0.00138841
GCCGA	938	0.976067	1.18982	0.559834	538	0.0560585	0.00147963
AGCGCC	240	0.24974	0.562496	0.197711	190	0.0135629	0.00169591
CGAGCC	282	0.293444	0.576372	0.237253	228	0.00387545	0.00181883
CTCCAC	414	0.430801	0.685549	0.338189	325	0.00175306	0.00183932
GGGAGA	491	0.510926	0.767535	0.377732	363	0.00574701	0.00185095
CCGCTC	299	0.311134	0.628801	0.242456	233	0.013043	0.00185219
AGCCC	1003	1.0437	1.26597	0.573361	551	0.0442741	0.00200714
CCGCGC	387	0.402706	0.818079	0.271592	261	0.0140285	0.0020114
AGTGG	914	0.951093	1.01636	0.599376	576	0.0039343	0.00227816
AAAAC	1957	2.03642	1.61023	0.837669	805	0.00461019	0.00246366
ACAAA	1947	2.02601	1.72101	0.815817	784	0.111525	0.00256019
AGCCG	926	0.96358	1.11919	0.560874	539	0.0601993	0.00256418
GCCAC	1145	1.19147	1.253	0.64308	618	0.0991435	0.00273249
CGAGC	1070	1.11342	1.32558	0.581686	559	0.209967	0.0028705
AAATA	2007	2.08845	2.02006	0.760666	731	0.240741	0.00297039
ATCTA	907	0.943809	1.15993	0.539022	518	0.189285	0.00336652
AAATG	1546	1.60874	1.46229	0.741935	713	0.06022	0.00343199
CTAAA	1134	1.18002	1.28299	0.62435	600	0.115964	0.00347341
CCCGG	863	0.898023	1.31192	0.484912	466	0.0252012	0.0037028
GGACC	679	0.706556	0.911967	0.477627	459	0.0439756	0.00435326
GCCCA	1327	1.38085	1.57392	0.639958	615	0.0491595	0.00467814
AGAGG	1345	1.39958	1.37109	0.699272	672	0.248634	0.00515771
CAGCG	892	0.9282	1.08151	0.557752	536	0.0190585	0.00529806
ATTTG	1794	1.86681	1.61321	0.772112	742	0.411679	0.00568736

## Sheet: Module 04
Motif	Total Hits	Mean Hits	Standard Deviation	Hit Prob	Hit Seq	Hit P-value	FDR-corrected p-value
GCCCA	1582	2.18207	1.9255	0.747586	542	1.59212e-14	7.76234e-84
AAACCCT	311	0.428966	0.666014	0.342069	248	5.38165e-57	2.01602e-69
GGCCCA	709	0.977931	1.1481	0.532414	386	1.5199e-42	6.15699e-68
AAACCC	619	0.853793	0.989951	0.529655	384	3.94724e-35	1.37747e-62
AAAAA	4561	6.29103	5.2116	0.892414	647	6.71355e-05	3.56545e-60
AACCCT	437	0.602759	0.796193	0.442759	321	1.85155e-42	1.08256e-54
AAACCCTA	181	0.249655	0.506254	0.222069	161	2.88068e-46	8.02764e-50
GGCCC	1288	1.77655	1.84645	0.68	493	1.18975e-17	5.94795e-48
AAAAAA	2392	3.29931	3.55645	0.695172	504	1.11544e-07	9.17803e-48
AGCCCA	556	0.766897	1.0303	0.455172	330	1.94348e-25	2.2256e-46
AAAACCCT	141	0.194483	0.43244	0.18069	131	3.13827e-44	8.4069e-46
CGCCGCC	592	0.816552	1.46339	0.354483	257	1.87821e-15	6.85374e-44
CGCCGC	937	1.29241	1.98547	0.471724	342	2.45717e-09	2.24039e-43
AACCCTA	228	0.314483	0.566049	0.268966	195	8.38395e-40	5.13399e-43
AAAACCC	256	0.353103	0.609811	0.289655	210	9.2331e-34	7.48391e-41
CCGCCG	879	1.21241	1.79858	0.46069	334	5.68647e-09	8.1865e-41
AACCC	1082	1.49241	1.37726	0.721379	523	4.48739e-15	8.62995e-41
GGGTTTA	173	0.238621	0.497883	0.208276	151	9.7288e-36	1.1323e-40
CCGCCGC	536	0.73931	1.36747	0.325517	236	1.45346e-12	5.73227e-38
CGCCGCCG	377	0.52	1.11105	0.268966	195	1.39423e-19	9.30457e-38
AGCCC	1049	1.4469	1.42452	0.671724	487	3.05168e-12	3.74295e-37
CGGCGGC	534	0.736552	1.32804	0.346207	251	2.65392e-14	1.28119e-35
CCGCCGCC	359	0.495172	1.07205	0.256552	186	8.61749e-18	3.35812e-34
AGGGTTTA	88	0.121379	0.343046	0.115862	84	1.54504e-33	3.49994e-34
GCCGCCGC	349	0.481379	1.04584	0.255172	185	2.62002e-18	7.1295e-34
GCCGCC	872	1.20276	1.84099	0.462069	335	3.72728e-07	3.22079e-33
AAACC	1356	1.87034	1.54644	0.804138	583	4.0609e-10	6.60897e-33
AAAAAAA	1332	1.83724	2.48049	0.514483	373	4.75765e-08	2.10133e-32
ATGGGC	410	0.565517	0.866334	0.376552	273	5.50749e-19	3.75498e-32
CCGCC	1674	2.30897	2.74949	0.657931	477	0.00180509	4.10619e-32
ACCCTA	278	0.383448	0.629616	0.314483	228	1.59061e-26	4.40613e-30
CGCCG	1707	2.35448	2.8973	0.648276	470	0.00349993	2.57913e-29
CTGGGC	406	0.56	0.834299	0.384828	279	1.5564e-19	5.78978e-29
CAAAACCC	122	0.168276	0.429065	0.146207	106	3.34321e-24	8.80346e-29
AGGCCCA	211	0.291034	0.58202	0.233103	169	4.18107e-25	1.02142e-28
GCCCAA	444	0.612414	0.858297	0.413793	300	6.66594e-18	8.22475e-28
ACCCT	724	0.998621	1.00413	0.633103	459	2.77346e-21	8.95311e-28
ATGGGCC	201	0.277241	0.559895	0.227586	165	1.2346e-24	1.84076e-27
AAGCCCA	207	0.285517	0.596424	0.22069	160	3.84321e-20	2.64975e-27
CTAAACCC	71	0.097931	0.328102	0.0910345	66	1.7659e-23	4.26701e-25
CGGCCCA	238	0.328276	0.616856	0.257931	187	2.22495e-21	5.38678e-25
AAAACC	537	0.74069	0.915197	0.511724	371	2.81779e-19	5.46579e-25
CCCTA	627	0.864828	0.987336	0.557241	404	1.60241e-16	3.07633e-24
AAGCCC	357	0.492414	0.801041	0.343448	249	6.52813e-15	5.1037e-24
GCCGC	1627	2.24414	2.82007	0.656552	476	0.0165533	7.5555e-24
AGGCCC	333	0.45931	0.787882	0.328276	238	1.52091e-16	8.5206e-24
AAAAAAAA	747	1.03034	1.74092	0.371034	269	3.7727e-08	6.55244e-23
CTGGGCC	188	0.25931	0.542344	0.212414	154	4.47736e-19	3.29278e-22
AAAAC	1753	2.41793	1.7516	0.874483	634	3.70469e-07	1.00719e-21
GGCCCAA	195	0.268966	0.573617	0.211034	153	2.66422e-17	1.55687e-21
AGCCCAT	154	0.212414	0.529526	0.162759	118	5.19694e-14	2.94926e-21
GGTTTA	287	0.395862	0.646889	0.314483	228	4.50071e-16	7.2403e-21
AACCCTAG	112	0.154483	0.380014	0.147586	107	8.63013e-22	8.20335e-21
TGGCCCA	168	0.231724	0.518712	0.193103	140	7.66424e-18	4.0393e-20
CGGCCC	441	0.608276	0.896545	0.408276	296	1.16488e-15	1.85953e-18
CCAAAACC	103	0.142069	0.40406	0.125517	91	1.08627e-15	2.78537e-18
AACCCTAA	73	0.10069	0.331454	0.0910345	66	5.04197e-16	4.734e-18
CAGCCCA	192	0.264828	0.5815	0.202759	147	1.08624e-12	8.5224e-18
CAAAACC	209	0.288276	0.571447	0.242759	176	1.34801e-14	4.99772e-17
CTAAA	1033	1.42483	1.39217	0.70069	508	5.09627e-08	5.395e-17
CCCAA	1155	1.5931	1.43116	0.768276	557	1.16121e-08	6.70107e-17
CCCTAG	219	0.302069	0.569146	0.252414	183	6.93822e-15	7.25946e-17
CTAAACC	105	0.144828	0.40308	0.128276	93	2.90767e-14	1.29508e-16
ACCCTAG	121	0.166897	0.394454	0.158621	115	9.54476e-18	1.92916e-16
AGGCC	903	1.24552	1.41533	0.595862	432	6.87925e-05	3.23785e-16
CCCTAA	213	0.293793	0.578252	0.237241	172	9.36809e-12	4.73961e-16
AATGGGC	124	0.171034	0.443795	0.146207	106	2.56389e-13	1.12153e-15
GGGTTTAA	53	0.0731034	0.265552	0.0717241	52	2.06026e-15	3.18268e-15
GGGTTTTA	60	0.0827586	0.280479	0.0813793	59	2.02385e-15	4.37799e-15
CTAAAACC	54	0.0744828	0.277869	0.0703448	51	3.44879e-14	4.97686e-15
ACTGGGC	107	0.147586	0.412241	0.128276	93	1.09157e-12	5.95003e-15
ACTGGGCC	62	0.0855172	0.30331	0.0786207	57	7.34365e-14	5.96014e-15
CCTAAA	297	0.409655	0.676025	0.318621	231	1.18299e-11	6.39458e-15
CCCTAAA	111	0.153103	0.403443	0.136552	99	7.42587e-13	1.7836e-14
AAAAAT	942	1.29931	1.36359	0.649655	471	2.67409e-07	1.78462e-14
AGCCCAA	161	0.222069	0.499996	0.184828	134	7.95286e-12	1.86268e-14
CCTAAACC	50	0.0689655	0.293732	0.0606897	44	1.13693e-11	3.05004e-14
AATGGGCT	56	0.0772414	0.310004	0.0662069	48	2.45758e-11	5.66261e-14
CCCTAAAC	44	0.0606897	0.250047	0.057931	42	4.5416e-13	1.07259e-13
AAACCCC	153	0.211034	0.476643	0.183448	133	4.60966e-12	1.20389e-13
CTTAAACC	39	0.0537931	0.225609	0.0537931	39	5.93245e-14	1.45815e-13
GGGCCA	290	0.4	0.686822	0.311724	226	1.34325e-11	1.69531e-13
TAAAA	1657	2.28552	2.00822	0.805517	584	0.00293359	3.01331e-13
AAAAT	2246	3.09793	2.38213	0.881379	639	0.000531302	3.33538e-13
ACCCTAA	88	0.121379	0.362593	0.108966	79	2.08516e-11	4.25834e-13
CCAAAAC	185	0.255172	0.514337	0.222069	161	3.66958e-12	4.29601e-13
CCTAA	638	0.88	1.02826	0.542069	393	1.30693e-06	4.54397e-13
ATGGG	859	1.18483	1.22008	0.637241	462	0.000225794	4.56932e-13
CAGCCC	339	0.467586	0.748781	0.344828	250	5.17499e-10	4.9051e-13
GCCCAAA	151	0.208276	0.489265	0.173793	126	2.93148e-10	5.54191e-13
AAATA	1698	2.34207	2.13773	0.776552	563	0.0544115	7.76561e-13
GGGGTTTA	50	0.0689655	0.258782	0.0675862	49	1.60488e-12	2.02795e-12
AAACCCTC	58	0.08	0.28614	0.0758621	55	1.34172e-11	5.1062e-12
AGGCCCAG	65	0.0896552	0.313319	0.0813793	59	6.51974e-11	5.17913e-12
GAGGCCCA	58	0.08	0.28614	0.0758621	55	7.52207e-12	5.3778e-12
CAAAAC	505	0.696552	0.852778	0.502069	364	2.43288e-11	7.04453e-12
CCCAAA	448	0.617931	0.823087	0.451034	327	1.50539e-10	7.6965e-12
GATGGGC	125	0.172414	0.463046	0.143448	104	5.46941e-09	1.20314e-11
CCGGCCCA	94	0.129655	0.39621	0.111724	81	6.50569e-10	1.57983e-11
ACCCTAAA	44	0.0606897	0.260847	0.0551724	40	5.12429e-10	1.59266e-11
AAAGCCCA	75	0.103448	0.350844	0.0910345	66	5.0944e-10	2.2491e-11
TGGGCCAA	57	0.0786207	0.293654	0.0717241	52	1.91712e-10	2.44658e-11
AAGCCCAT	57	0.0786207	0.307422	0.0689655	50	2.24453e-09	2.57098e-11
ATGGGCCG	68	0.0937931	0.318665	0.0855172	62	2.2537e-10	2.58394e-11
AAACCCTT	46	0.0634483	0.265438	0.057931	42	7.46959e-10	2.92051e-11
CTAAAA	425	0.586207	0.827011	0.41931	304	1.29675e-08	3.68485e-11
CCCAAAA	177	0.244138	0.500741	0.213793	155	2.80409e-10	5.23997e-11
GATGGGCC	62	0.0855172	0.298728	0.08	58	1.8822e-10	6.94174e-11
CAAAA	1995	2.75172	1.86855	0.914483	663	2.43577e-06	6.97488e-11
AGCCCAG	129	0.177931	0.445741	0.154483	112	1.97311e-10	9.55945e-11
CGGCCCAG	69	0.0951724	0.320416	0.0868966	63	1.31359e-09	1.38029e-10
TAAAAAA	387	0.533793	0.834119	0.371034	269	1.51565e-06	1.64224e-10
GGGCTTA	66	0.0910345	0.327986	0.0786207	57	3.84628e-08	2.45369e-10
GGTTTTA	113	0.155862	0.402385	0.14069	102	2.7539e-09	2.49156e-10
AAAAAAT	430	0.593103	0.854171	0.409655	297	1.38896e-07	2.59179e-10
AATAT	1189	1.64	1.89046	0.615172	446	0.0317979	3.1001e-10
AAATAT	558	0.769655	1.10954	0.431724	313	0.00026928	3.40776e-10
AAGCCCAA	67	0.0924138	0.321222	0.0827586	60	5.91341e-09	4.39051e-10
CCCAG	772	1.06483	1.13012	0.617931	448	2.36268e-06	4.9165e-10
AAAGCCC	122	0.168276	0.422587	0.151724	110	5.67447e-10	5.48375e-10
GCCCAGC	143	0.197241	0.462071	0.172414	125	9.68867e-10	6.92417e-10
CCTAAAC	80	0.110345	0.350708	0.10069	73	1.08736e-08	9.16996e-10
CCCAAAAC	67	0.0924138	0.312517	0.0855172	62	5.59155e-09	9.98654e-10
CTAAAAC	105	0.144828	0.40308	0.125517	91	1.07767e-07	1.07399e-09
CAGGCCCA	63	0.0868966	0.300633	0.0813793	59	1.80003e-09	1.11491e-09
GGCCCATA	47	0.0648276	0.26249	0.0606897	44	4.20366e-09	1.33594e-09
AGGCCCAT	54	0.0744828	0.287625	0.0675862	49	6.1311e-09	1.38449e-09
ATGGGCCA	58	0.08	0.281278	0.0772414	56	6.02041e-10	1.42112e-09
AATGGGCC	56	0.0772414	0.282048	0.0731034	53	1.16959e-09	1.60845e-09
AACCCTT	76	0.104828	0.328073	0.097931	71	9.09062e-09	2.02358e-09
CCAGCCCA	85	0.117241	0.398332	0.0937931	68	1.378e-06	2.72464e-09
CTAAAAAA	127	0.175172	0.446833	0.151724	110	5.19124e-08	2.84168e-09
CCAAAA	539	0.743448	0.911446	0.495172	359	2.18861e-06	3.0197e-09
ATTGGGC	97	0.133793	0.378786	0.121379	88	1.46669e-08	3.49834e-09
AAATT	1916	2.64276	2.51519	0.764138	554	0.590422	3.53027e-09
GTTTTA	325	0.448276	0.715648	0.335172	243	5.76147e-06	4.95178e-09
ACTGGG	194	0.267586	0.555956	0.216552	157	3.88605e-06	4.9842e-09
GGGCCAA	94	0.129655	0.367306	0.118621	86	1.35267e-08	6.48712e-09
TAAGCCCA	36	0.0496552	0.241297	0.0441379	32	2.05187e-07	8.01808e-09
AACCCTC	84	0.115862	0.364394	0.103448	75	1.6723e-07	8.54829e-09
AGGCCCAA	61	0.0841379	0.319196	0.0731034	53	1.79272e-07	8.82053e-09
GAGGCCC	89	0.122759	0.364028	0.111724	81	5.32177e-08	9.98528e-09
ATGGGCTG	51	0.0703448	0.291044	0.0606897	44	5.20331e-07	1.01784e-08
AATGA	902	1.24414	1.28105	0.666207	483	7.72144e-06	1.03091e-08
GGTTTAA	81	0.111724	0.332079	0.106207	77	7.46366e-09	1.10721e-08
AAGGCCCA	58	0.08	0.313732	0.0675862	49	6.94917e-07	1.24722e-08
CCTAAAAC	37	0.0510345	0.220068	0.0510345	37	4.67475e-09	1.2584e-08
TAAAAA	712	0.982069	1.20388	0.555862	403	0.000117309	1.29495e-08
ACCCTAGC	56	0.0772414	0.277114	0.0744828	54	1.56388e-08	1.32596e-08
CTCGCGC	115	0.158621	0.488147	0.128276	93	1.16777e-06	1.43655e-08
AACCCTCG	34	0.0468966	0.224086	0.0441379	32	4.84844e-08	1.58013e-08
CGGCCCAA	64	0.0882759	0.302519	0.0827586	60	1.51077e-08	1.61082e-08
GCCCAAC	115	0.158621	0.418138	0.137931	100	2.2067e-07	1.85634e-08
AGATGGGC	50	0.0689655	0.320671	0.0524138	38	4.24495e-05	1.93183e-08
CAAAAA	707	0.975172	1.06968	0.590345	428	1.13411e-05	2.1787e-08
AAAACCCC	59	0.0813793	0.278416	0.08	58	8.32229e-09	2.33119e-08
GGCCCAAA	63	0.0868966	0.314095	0.0786207	57	1.07062e-07	3.14556e-08
AACCCTTC	33	0.0455172	0.214951	0.0441379	32	5.44431e-08	3.15846e-08
AGCCCAAA	56	0.0772414	0.291665	0.0703448	51	2.1456e-07	3.21581e-08
CAGGCC	284	0.391724	0.701477	0.295172	214	1.18883e-06	4.10881e-08
CAGGCCC	102	0.14069	0.402834	0.125517	91	1.49075e-07	4.31762e-08
AAGGCCC	88	0.121379	0.381139	0.103448	75	2.33316e-06	4.87293e-08
CTCAAAAA	88	0.121379	0.362593	0.108966	79	2.48031e-07	4.87293e-08
CCCGCCGC	91	0.125517	0.392302	0.106207	77	2.43828e-06	5.3449e-08
CGCGCGAG	57	0.0786207	0.414427	0.0510345	37	0.000705533	5.50761e-08
GGGCCGTA	29	0.04	0.202876	0.0386207	28	1.25119e-07	6.17994e-08
CTAAAAA	199	0.274483	0.575809	0.22069	160	7.96199e-06	6.26033e-08
ATAAACCC	40	0.0551724	0.23428	0.0537931	39	6.95098e-08	6.4018e-08
TCAGCCCA	42	0.057931	0.256144	0.0524138	38	6.81733e-07	6.80982e-08
AAAATA	706	0.973793	1.22531	0.521379	378	0.00624461	7.00008e-08
ATTGGGCC	47	0.0648276	0.272797	0.057931	42	8.08694e-07	7.67873e-08
GGCCCAAC	53	0.0731034	0.285574	0.0662069	48	3.30319e-07	8.43873e-08
AAGCCCAG	48	0.0662069	0.269922	0.0606897	44	5.20331e-07	8.66765e-08
GGGCCAAA	44	0.0606897	0.250047	0.057931	42	1.12633e-07	1.06583e-07
TAAAAAAA	222	0.306207	0.58253	0.249655	181	1.71896e-06	1.55595e-07
GGGCTTAA	26	0.0358621	0.200233	0.0331034	24	1.14865e-06	2.27727e-07
GCCCATA	75	0.103448	0.338845	0.0937931	68	9.66538e-07	2.46833e-07
ATTTGGGC	48	0.0662069	0.248643	0.0662069	48	5.18824e-08	2.67892e-07
AACCCTAC	29	0.04	0.209564	0.0372414	27	1.80034e-06	3.13832e-07
TCAAAAA	207	0.285517	0.563117	0.234483	170	7.46328e-06	3.4185e-07
CCTGGGC	86	0.118621	0.34401	0.111724	81	1.18279e-07	3.83371e-07
AGCCCAC	111	0.153103	0.406847	0.136552	99	1.1438e-06	4.10275e-07
GCGCCGCC	102	0.14069	0.426129	0.115862	84	8.58499e-06	4.20704e-07
AGCCCATC	45	0.062069	0.283347	0.0510345	37	4.86701e-05	4.22842e-07
CTCAAAA	159	0.21931	0.487258	0.187586	136	5.55181e-06	4.82855e-07
AAATTT	395	0.544828	0.826954	0.373793	271	0.000103691	4.92056e-07
CCCTAGA	57	0.0786207	0.288919	0.0731034	53	1.7832e-06	4.9954e-07
GGGCTGA	73	0.10069	0.323024	0.0937931	68	1.09803e-06	5.19023e-07
GAAGCCCA	47	0.0648276	0.257181	0.062069	45	5.20472e-07	5.8222e-07
GCCCAC	320	0.441379	0.689586	0.336552	244	4.15013e-06	5.93493e-07
AAGGGT	166	0.228966	0.481365	0.202759	147	1.69702e-06	6.03454e-07
CCCTAGC	88	0.121379	0.343046	0.115862	84	4.37254e-07	7.54625e-07
TGGCCCAA	45	0.062069	0.263156	0.0565517	41	3.85121e-06	7.87351e-07
CAAAAAAA	186	0.256552	0.509606	0.223448	162	8.77163e-07	8.59065e-07
ACGGCCC	94	0.129655	0.363531	0.12	87	5.96128e-07	9.12518e-07
CGCCGCCA	79	0.108966	0.364629	0.0910345	66	8.48444e-05	9.58085e-07
ATGGCCCA	39	0.0537931	0.237522	0.0510345	37	1.37778e-06	9.79884e-07
TCAAAAAA	116	0.16	0.412628	0.143448	104	1.55912e-06	1.00016e-06
CGGGCC	297	0.409655	0.819867	0.267586	194	0.000200426	1.01854e-06
GGGCCGA	92	0.126897	0.375684	0.111724	81	9.64968e-06	1.07943e-06
AAATATC	120	0.165517	0.455068	0.142069	103	1.92158e-05	1.11525e-06
CCCATC	300	0.413793	0.733308	0.302069	219	0.00167526	1.15395e-06
AAGGGTCT	20	0.0275862	0.163784	0.0275862	20	9.77706e-07	1.21465e-06
CAAAAAA	323	0.445517	0.685915	0.344828	250	8.56965e-06	1.34784e-06
AAAAAAAT	231	0.318621	0.605035	0.256552	186	1.83142e-05	1.52299e-06
AGGGTTC	67	0.0924138	0.325488	0.0827586	60	2.04406e-05	1.54513e-06
AGGGTTTC	45	0.062069	0.252455	0.0593103	43	2.71774e-06	1.58572e-06
TCTAAA	307	0.423448	0.756582	0.308966	224	0.000481277	1.62756e-06
GGCCA	912	1.25793	1.37804	0.628966	456	0.00111215	1.93974e-06
AATATC	230	0.317241	0.637922	0.253793	184	8.19405e-05	1.97627e-06
TGAAA	1221	1.68414	1.50249	0.754483	547	0.00303179	2.04951e-06
AAAAAAC	288	0.397241	0.668085	0.311724	226	1.30759e-05	2.06109e-06
GCCCAGTA	29	0.04	0.209564	0.0372414	27	8.40046e-06	2.10517e-06
ACCCTCGC	28	0.0386207	0.20651	0.0358621	26	1.0134e-05	2.12149e-06
GCCCATTA	34	0.0468966	0.217844	0.0455172	33	1.6629e-06	2.26036e-06
CTAAAC	217	0.29931	0.558384	0.252414	183	4.74182e-06	2.27697e-06
AAGCC	805	1.11034	1.12107	0.641379	465	0.000610105	2.31925e-06
CCCTC	1075	1.48276	1.51727	0.69931	507	0.00326128	2.33806e-06
AATGAAA	153	0.211034	0.499257	0.18069	131	4.54266e-06	2.41174e-06
GGCCAAA	102	0.14069	0.399396	0.122759	89	3.20089e-05	2.543e-06
AACCCC	254	0.350345	0.629189	0.282759	205	3.12873e-05	2.73324e-06
ACCCTTC	63	0.0868966	0.300633	0.0813793	59	9.69437e-06	2.75488e-06
GGCGGCGA	88	0.121379	0.366378	0.108966	79	6.80851e-06	2.82161e-06
GCGCCGC	177	0.244138	0.616763	0.187586	136	8.60437e-05	2.95328e-06
ACGGCCCA	53	0.0731034	0.275745	0.0689655	50	4.2499e-06	2.98323e-06
CCAGGCCC	46	0.0634483	0.270584	0.0565517	41	3.06103e-05	3.0446e-06
GAGGCC	262	0.361379	0.642537	0.288276	209	9.13018e-06	3.1769e-06
TCTAAAA	141	0.194483	0.486476	0.162759	118	8.99956e-05	3.20868e-06
AAATGGGC	44	0.0606897	0.281203	0.0510345	37	0.000163575	3.23418e-06
AAAAATT	246	0.33931	0.639536	0.266207	193	6.93065e-05	3.48003e-06
GGCCCAC	125	0.172414	0.432233	0.150345	109	2.51107e-06	3.50016e-06
ATGAAA	390	0.537931	0.848696	0.383448	278	0.000121057	3.50286e-06
GCCCAGCA	42	0.057931	0.245137	0.0551724	40	7.26711e-06	3.62633e-06
CCTAAAA	114	0.157241	0.400128	0.144828	105	2.76329e-06	3.63448e-06
AAATTTA	188	0.25931	0.629449	0.184828	134	0.00093443	3.72666e-06
GGCCAA	264	0.364138	0.674529	0.273103	198	0.000953659	3.84766e-06
TCGGCCCA	48	0.0662069	0.264763	0.062069	45	6.92414e-06	3.85379e-06
CCCCAAAA	57	0.0786207	0.298314	0.0703448	51	5.30971e-05	3.88773e-06
AAATTTG	254	0.350345	0.726838	0.228966	166	0.000299166	3.9e-06
CCAGCCC	136	0.187586	0.47632	0.155862	113	5.09244e-05	3.94058e-06
CGCGAG	232	0.32	0.700502	0.224828	163	0.00412697	4.16021e-06
CCCGCCG	141	0.194483	0.475	0.162759	118	4.06368e-05	4.3218e-06
CAAGCCC	92	0.126897	0.375684	0.113103	82	2.1814e-05	4.478e-06
GCGGCCCA	43	0.0593103	0.247608	0.0565517	41	6.40578e-06	4.54923e-06
ACCCTCG	54	0.0744828	0.282789	0.0689655	50	2.00601e-05	4.60978e-06
CCAAA	1445	1.9931	1.57347	0.845517	613	0.000502252	5.11769e-06
ACCCTAGA	30	0.0413793	0.199166	0.0413793	30	2.36625e-06	5.17845e-06
TCTGAAAA	53	0.0731034	0.270696	0.0703448	51	5.20888e-06	5.23896e-06
AAAAAC	585	0.806897	0.980475	0.515862	374	0.000750207	5.25741e-06
GCAAAAC	121	0.166897	0.397935	0.157241	114	1.24609e-06	5.3176e-06
GGCCTGA	72	0.0993103	0.350073	0.0855172	62	0.000136252	5.39416e-06
CCGGCCC	170	0.234483	0.551034	0.186207	135	5.09554e-06	5.97104e-06
CAAGCCCA	49	0.0675862	0.272126	0.062069	45	1.89242e-05	6.36375e-06
AGTGGGCC	37	0.0510345	0.232265	0.0482759	35	1.23679e-05	6.69185e-06
AAATGA	387	0.533793	0.848871	0.384828	279	0.000115961	7.7749e-06
AACTGGGC	33	0.0455172	0.233409	0.0413793	30	5.00367e-05	9.26555e-06
GAACCCTA	33	0.0455172	0.214951	0.0441379	32	1.2677e-05	1.00105e-05
AAACCCCT	36	0.0496552	0.22958	0.0468966	34	2.81065e-05	1.13521e-05
GAAAA	1866	2.57379	1.88691	0.877241	636	0.0244597	1.20586e-05
CAAGGCCC	33	0.0455172	0.221275	0.0427586	31	2.48847e-05	1.25879e-05
CCAGGCC	104	0.143448	0.412028	0.124138	90	3.25992e-05	1.2695e-05
CCCTAGCC	37	0.0510345	0.232265	0.0482759	35	3.83088e-05	1.44699e-05
AGGCGGCG	71	0.097931	0.328102	0.0882759	64	2.97846e-05	1.4491e-05
CTTAAAC	59	0.0813793	0.278416	0.08	58	4.42608e-06	1.44983e-05
CCCTAGG	43	0.0593103	0.274049	0.0510345	37	4.57785e-05	1.50192e-05
TCTCAA	310	0.427586	0.698223	0.33931	246	3.5503e-05	1.52568e-05
TGAAAA	456	0.628966	0.855966	0.433103	314	0.00086933	1.65054e-05
CCCTAAAA	45	0.062069	0.263156	0.0565517	41	7.55675e-05	1.66605e-05
CCCAAC	290	0.4	0.710512	0.30069	218	0.00178921	1.71924e-05
TCAAA	1342	1.85103	1.64837	0.766897	556	0.137624	1.74774e-05
AATGGG	227	0.313103	0.596456	0.252414	183	0.000447196	1.83213e-05
TAGCCCA	71	0.097931	0.348488	0.0841379	61	0.000282804	1.8534e-05
CAGCCCAA	51	0.0703448	0.266296	0.0675862	49	1.56039e-05	1.87696e-05
ATTCTCAA	39	0.0537931	0.24326	0.0496552	36	6.69741e-05	2.08132e-05
CTCAAA	345	0.475862	0.741692	0.358621	260	0.000543774	2.10264e-05
AAAAAATG	105	0.144828	0.385591	0.136552	99	6.45008e-06	2.15963e-05
AAACCCCG	32	0.0441379	0.21201	0.0427586	31	2.5834e-05	2.16176e-05
GGGCTGAA	26	0.0358621	0.185946	0.0358621	26	1.34198e-05	2.19245e-05
GTGGGCCA	34	0.0468966	0.224086	0.0441379	32	5.98612e-05	2.20245e-05
CTGAAAA	130	0.17931	0.431021	0.161379	117	5.39712e-05	2.24728e-05
CTCGC	923	1.2731	1.45741	0.608276	441	0.0854631	2.26078e-05
GCCCAGCC	60	0.0827586	0.321708	0.0703448	51	0.000213218	2.46839e-05
CGCCGCAC	42	0.057931	0.245137	0.0551724	40	3.73474e-05	2.49909e-05
GCTAAACC	23	0.0317241	0.175265	0.0317241	23	1.82506e-05	2.69906e-05
CGCCGCA	103	0.142069	0.383031	0.129655	94	3.09265e-05	2.79099e-05
AAATGTAT	43	0.0593103	0.288754	0.0496552	36	0.000839763	2.85693e-05
ATTTTTTA	88	0.121379	0.377503	0.106207	77	0.000207665	2.95302e-05
AAAAATC	205	0.282759	0.547136	0.241379	175	4.08602e-05	3.07297e-05
TCTAA	668	0.921379	1.10704	0.553103	401	0.00275871	3.08162e-05
TCTCAAAA	68	0.0937931	0.309888	0.0882759	64	2.50958e-05	3.08705e-05
CGGGC	816	1.12552	1.43049	0.562759	408	0.00260066	3.19691e-05
CCGCCGCG	76	0.104828	0.393101	0.08	58	0.00696451	3.32052e-05
CTGGCCCA	48	0.0662069	0.264763	0.062069	45	3.88161e-05	3.34985e-05
AGATGGG	96	0.132414	0.398771	0.113103	82	0.000660271	3.36368e-05
CCTCAG	159	0.21931	0.492887	0.190345	138	0.000165565	3.37721e-05
CAATGGGC	25	0.0344828	0.189874	0.0331034	24	5.33148e-05	3.44026e-05
CCCAGTC	63	0.0868966	0.318456	0.0758621	55	0.000557472	3.65592e-05
GACTGGGC	27	0.0372414	0.196502	0.0358621	26	3.85507e-05	3.72544e-05
CTCAA	819	1.12966	1.10161	0.667586	484	0.000166201	3.72825e-05
ACCCTAC	44	0.0606897	0.260847	0.0551724	40	0.000229139	3.81421e-05
CGTCTTCC	48	0.0662069	0.28484	0.057931	42	0.000371973	4.00807e-05
GGCTGA	201	0.277241	0.532106	0.244138	177	1.69374e-05	4.0091e-05
GCCCAATA	32	0.0441379	0.218419	0.0413793	30	7.13396e-05	4.12876e-05
ACTGGGCT	31	0.0427586	0.209019	0.0413793	30	4.02033e-05	4.26623e-05
TCTAAAAA	76	0.104828	0.352397	0.0937931	68	0.000195482	4.29462e-05
GCTGGGCC	53	0.0731034	0.275745	0.0689655	50	4.73793e-05	4.34277e-05
CCACGACC	28	0.0386207	0.192689	0.0386207	28	2.43753e-05	4.36258e-05
GCCCAGGA	28	0.0386207	0.192689	0.0386207	28	2.75425e-05	4.36258e-05
AAAAAAAC	161	0.222069	0.486007	0.191724	139	0.000143341	4.38896e-05
AAAAAAG	340	0.468966	0.718765	0.358621	260	0.000107678	4.51952e-05
GAAAAA	746	1.02897	1.13769	0.590345	428	0.00713874	4.54279e-05
AGTGGGC	75	0.103448	0.322151	0.097931	71	2.94292e-05	4.65276e-05
AACCTAA	62	0.0855172	0.30331	0.0786207	57	0.000158518	4.65487e-05
AAAATAT	213	0.293793	0.619702	0.224828	163	0.00146075	4.6924e-05
CCTGGGCC	39	0.0537931	0.237522	0.0510345	37	3.92191e-05	4.8785e-05
TCTCAAA	141	0.194483	0.463239	0.172414	125	6.80421e-05	4.9308e-05
GCGCGAGC	40	0.0551724	0.256752	0.0496552	36	0.000194358	4.96911e-05
ATGAAAT	126	0.173793	0.495639	0.14069	102	0.00147461	5.0521e-05
TCAAAA	503	0.693793	0.903649	0.467586	339	0.00164624	5.28248e-05
CCTCGC	315	0.434483	0.772044	0.307586	223	0.00310038	5.29993e-05
CCCATA	158	0.217931	0.514033	0.17931	130	0.00166304	5.47921e-05
AACCT	652	0.89931	1.04363	0.569655	413	0.00780876	6.30917e-05
CGAGCGCC	43	0.0593103	0.364738	0.0386207	28	0.00801648	6.51161e-05
AAAACT	390	0.537931	0.782751	0.390345	283	0.00139166	6.96345e-05
GCGCGA	200	0.275862	0.615689	0.213793	155	0.000368317	7.11404e-05
CGCCGCG	150	0.206897	0.574115	0.147586	107	0.0123079	7.22522e-05
CCGCCGA	94	0.129655	0.378404	0.114483	83	0.000379982	7.7089e-05
TTCTAAA	121	0.166897	0.449989	0.136552	99	0.00365459	7.77209e-05
ATGGCCC	60	0.0827586	0.308577	0.0744828	54	0.000316715	7.84514e-05
GCAAAACC	46	0.0634483	0.249362	0.062069	45	4.92958e-05	8.23859e-05
GGGCTTCA	26	0.0358621	0.193222	0.0344828	25	8.77486e-05	8.26516e-05
ACCCTTCC	25	0.0344828	0.182466	0.0344828	25	6.61386e-05	8.30648e-05
CCTTAAAC	19	0.0262069	0.168163	0.0248276	18	0.000177653	8.55995e-05
AGCCCAGC	51	0.0703448	0.291044	0.062069	45	0.000201149	8.65622e-05
CCTCAGG	48	0.0662069	0.299015	0.0551724	40	0.0035371	9.01178e-05
AGAACCCT	22	0.0303448	0.186926	0.0275862	20	0.000350802	9.38263e-05
CCTCAGGC	22	0.0303448	0.23292	0.0206897	15	0.0211783	9.80583e-05
TATTTTCA	49	0.0675862	0.282082	0.062069	45	0.000419668	9.92908e-05
CCCAACCC	54	0.0744828	0.310679	0.0634483	46	0.000804544	0.000101772
GCGGCCC	85	0.117241	0.358223	0.104828	76	0.000373083	0.000102391
AAAATT	635	0.875862	1.144	0.497931	361	0.0338265	0.000106866
AAATAAT	161	0.222069	0.518947	0.182069	132	0.000857523	0.000108667
GAAAAAA	346	0.477241	0.732379	0.358621	260	0.000887456	0.000108909
ATATGGGC	28	0.0386207	0.192689	0.0386207	28	6.47564e-05	0.000110205
AAGGCC	219	0.302069	0.590554	0.242759	176	0.000768166	0.000111995
AGCCCAAC	44	0.0606897	0.255504	0.0565517	41	0.000240097	0.000113602
ATGAA	993	1.36966	1.35185	0.697931	506	0.000765398	0.000115467
GAAAGCCC	30	0.0413793	0.22517	0.0372414	27	0.000475059	0.00011642
AATATCT	84	0.115862	0.348925	0.106207	77	0.000165409	0.000116615
CAGGTGGG	36	0.0496552	0.223491	0.0482759	35	8.67047e-05	0.00012039
AATTTG	527	0.726897	1.01297	0.44	319	0.0214529	0.000120468
ACCGCCG	103	0.142069	0.443134	0.114483	83	0.00748481	0.000120642
AGCCGCCG	58	0.08	0.300253	0.0731034	53	0.000285137	0.000121468
GAAATA	328	0.452414	0.736823	0.342069	248	0.00075522	0.000122969
TGTCTCAA	44	0.0606897	0.250047	0.057931	42	6.02062e-05	0.000125352
CCGAA	632	0.871724	1.1381	0.52	377	0.0762858	0.000127097
AACCCA	262	0.361379	0.62733	0.296552	215	0.000254011	0.000131499
ACGGGCC	80	0.110345	0.380875	0.0924138	67	0.000778911	0.000134376
AAAATATC	55	0.0758621	0.289655	0.0689655	50	0.000515195	0.000135212
GAGCCC	208	0.286897	0.582889	0.233103	169	0.000943064	0.000138481
CCGCCTCA	24	0.0331034	0.178907	0.0331034	24	9.22767e-05	0.000139662
ATTTG	1406	1.93931	1.66726	0.797241	578	0.0350253	0.000141559
TCGAAA	242	0.333793	0.620592	0.262069	190	0.000565475	0.000147422
AGCCCG	198	0.273103	0.587133	0.21931	159	0.000378469	0.000156384
AAATGTA	100	0.137931	0.433442	0.110345	80	0.0125698	0.000156598
CCTAGCC	69	0.0951724	0.324692	0.0868966	63	0.000478924	0.000165807
CCCGCC	324	0.446897	0.747599	0.326897	237	1.40794e-05	0.000166275
TTAAA	1086	1.49793	1.71374	0.631724	458	0.100992	0.000172396
AAAGGCC	82	0.113103	0.357627	0.10069	73	0.000783946	0.000173893
AGAAAAA	349	0.481379	0.73061	0.365517	265	0.00037372	0.000173926
AAATG	1208	1.66621	1.47962	0.747586	542	0.0462784	0.00017669
AATAGTCT	17	0.0234483	0.198621	0.0193103	14	0.00276452	0.000177486
AAAAAACA	129	0.177931	0.433187	0.157241	114	0.000314663	0.000179718
GGGCTTTA	24	0.0331034	0.186457	0.0317241	23	0.000271691	0.000183074
CAGCCCAG	45	0.062069	0.263156	0.057931	42	9.978e-05	0.000188983
AACCCCT	63	0.0868966	0.305186	0.08	58	0.000641381	0.000189688
CCCAGCCC	64	0.0882759	0.328739	0.0758621	55	0.000869154	0.000191484
AAATTATC	33	0.0455172	0.221275	0.0427586	31	0.000434356	0.000198738
ACTCTAGG	14	0.0193103	0.137613	0.0193103	14	0.000165799	0.000199645
AAATAA	570	0.786207	1.05429	0.484138	351	0.00102824	0.000204952
CTCAGGCC	25	0.0344828	0.235293	0.0262069	19	0.0134689	0.000207469
AAAAAATC	97	0.133793	0.386	0.118621	86	0.00110071	0.000208942
CAGCCCAC	44	0.0606897	0.23876	0.0606897	44	5.56501e-05	0.000212015
CTTCAAA	92	0.126897	0.364503	0.115862	84	0.000381397	0.00021469
CCGCCGCA	51	0.0703448	0.276461	0.0648276	47	0.00050177	0.000216322
GGCTGAAA	28	0.0386207	0.192689	0.0386207	28	0.000132863	0.000217899
CCTCG	831	1.14621	1.3321	0.591724	429	0.111215	0.000218073
CCTCA	631	0.870345	0.969758	0.564138	409	0.00220928	0.000218639
CGAAATA	74	0.102069	0.324721	0.0951724	69	0.000439286	0.000224899
AAATATCT	43	0.0593103	0.253118	0.0551724	40	0.000354841	0.000226935
GGGCTA	145	0.2	0.484234	0.165517	120	0.00459749	0.000227652
AAACCCA	111	0.153103	0.38238	0.144828	105	7.11998e-05	0.000227652
ACGGCGG	110	0.151724	0.412411	0.132414	96	0.000662945	0.000229138
GAAGCCC	77	0.106207	0.342047	0.0965517	70	0.000475081	0.000229419
ACGCCGC	88	0.121379	0.366378	0.108966	79	0.000569315	0.000238613
AAAAATA	292	0.402759	0.710895	0.296552	215	0.00412384	0.000242702
GAACCC	187	0.257931	0.531448	0.21931	159	0.00118023	0.000245552
AATTTA	412	0.568276	0.948225	0.354483	257	0.105501	0.000253317
AAATGAG	90	0.124138	0.38025	0.107586	78	0.00306445	0.000257037
GAGCCCA	86	0.118621	0.351938	0.108966	79	0.000291265	0.000262333
CATGGGC	85	0.117241	0.365842	0.102069	74	0.00120726	0.000277034
AAACCAG	87	0.12	0.390508	0.106207	77	0.0018703	0.000278484
CCCAGTA	46	0.0634483	0.265438	0.057931	42	0.00125438	0.00028245
CGAAA	811	1.11862	1.15299	0.631724	458	0.0239988	0.000285881
CCCAACC	108	0.148966	0.429774	0.128276	93	0.00120135	0.000293883
ACCCCT	166	0.228966	0.495485	0.194483	141	0.00276443	0.000309053
GAAAATA	147	0.202759	0.483086	0.171034	124	0.00226811	0.00031097
GAAATGA	100	0.137931	0.436612	0.114483	83	0.00695917	0.000320215
CCCACGA	73	0.10069	0.309949	0.097931	71	0.000126974	0.000325609
CAGAAA	378	0.521379	0.814454	0.373793	271	0.0247714	0.000332163
AATTCGG	62	0.0855172	0.312273	0.0772414	56	0.000817835	0.000333578
AATAG	632	0.871724	1.08854	0.53931	391	0.0128182	0.000337503
ACCCAA	258	0.355862	0.637005	0.285517	207	0.00200574	0.000367903
CTGGCCC	86	0.118621	0.335895	0.114483	83	4.99154e-05	0.000373803
GAAACCC	85	0.117241	0.346479	0.108966	79	0.000620571	0.000378852
AATAGA	233	0.321379	0.575498	0.271724	197	0.00012523	0.000378956
AATGAA	325	0.448276	0.711783	0.348966	253	0.000159795	0.000380426
GCTGAAA	80	0.110345	0.330459	0.106207	77	0.000149835	0.000385615
ATTTCA	356	0.491034	0.814686	0.357241	259	0.00272511	0.000399729
CCTAGAG	41	0.0565517	0.253748	0.0510345	37	0.00205261	0.000405056
TGTAA	680	0.937931	1.10185	0.546207	396	0.0646612	0.00040511
CCCAGCC	118	0.162759	0.437539	0.137931	100	0.00206855	0.000414446
AATAAAT	172	0.237241	0.549852	0.183448	133	0.00713566	0.000461208
GAACC	669	0.922759	0.959651	0.597241	433	0.000549147	0.00046417
AGGCGGC	113	0.155862	0.45088	0.128276	93	0.00473005	0.000496233
AGAAT	887	1.22345	1.2428	0.66069	479	0.0245901	0.00051769
ATATTTC	119	0.164138	0.429061	0.143448	104	0.00129774	0.000523359
CGAGGCC	79	0.108966	0.332994	0.102069	74	0.000278646	0.000535488
AATGAG	188	0.25931	0.554915	0.212414	154	0.00820326	0.000538263
CGCAAAA	86	0.118621	0.355835	0.107586	78	0.00147404	0.000548272
GGCGAAC	46	0.0634483	0.254833	0.0606897	44	0.000839296	0.000555447
AGTTTTG	113	0.155862	0.398943	0.142069	103	0.000656661	0.000588107
CGGCCCG	117	0.161379	0.472876	0.126897	92	0.00152406	0.000592327
ATAAA	1307	1.80276	1.71597	0.737931	535	0.425121	0.000599943
ATTTTTC	184	0.253793	0.532142	0.212414	154	0.00334222	0.000604975
TGAGAA	274	0.377931	0.624165	0.311724	226	0.00075466	0.000618121
GCCCAGA	69	0.0951724	0.316082	0.0882759	64	0.000963079	0.000621456
CGGGCCA	70	0.0965517	0.326404	0.0868966	63	0.00123748	0.00063531
GGGCCTA	53	0.0731034	0.295076	0.0648276	47	0.00232835	0.000642293
GGGCCCA	92	0.126897	0.40739	0.10069	73	0.000531415	0.000657461
CCGCCTC	142	0.195862	0.472977	0.165517	120	0.000539494	0.000671851
GGCTGAA	59	0.0813793	0.288154	0.0772414	56	0.000699265	0.000692247
GGCTTA	127	0.175172	0.446833	0.151724	110	0.00364001	0.000695774
ATATGGG	62	0.0855172	0.312273	0.0758621	55	0.00300736	0.000711333
AAATATT	172	0.237241	0.607078	0.162759	118	0.00790155	0.000751222
CCAGGC	217	0.29931	0.587279	0.244138	177	0.00135376	0.000756056
CGCGCGA	81	0.111724	0.460809	0.0772414	56	0.0400306	0.00076669
GCCGCA	233	0.321379	0.601284	0.25931	188	0.00209208	0.000767
TATTTCA	93	0.128276	0.377049	0.115862	84	0.00134751	0.000806849
AATATT	199	0.274483	0.573408	0.222069	161	0.00446579	0.000815242
AACTTGA	87	0.12	0.361148	0.108966	79	0.00120524	0.000819751
ATTGGG	217	0.29931	0.555908	0.255172	185	0.00147693	0.000820108
CCTAG	504	0.695172	0.934867	0.445517	323	0.01695	0.000820172
CAGCC	925	1.27586	1.2599	0.686897	498	0.0027812	0.000826465
CTGAAA	306	0.422069	0.665242	0.336552	244	0.000576537	0.000841287
AACCCAA	111	0.153103	0.413572	0.135172	98	0.0012725	0.000859273
GTTTA	739	1.01931	1.00737	0.641379	465	1.0359e-05	0.000871247
AACCTC	189	0.26069	0.540408	0.21931	159	0.00729954	0.000881363
AAAAATG	197	0.271724	0.569901	0.222069	161	0.00559388	0.000881368
CCAGAA	240	0.331034	0.559004	0.285517	207	0.000369814	0.000894053
ATTTC	1187	1.63724	1.50932	0.768276	557	0.0094722	0.000906244
ACAATAG	46	0.0634483	0.285467	0.0565517	41	0.00464083	0.000929553
CGCCGAG	75	0.103448	0.334749	0.0937931	68	0.00219978	0.000937637
CCCTCAG	38	0.0524138	0.251912	0.0455172	33	0.00805313	0.000944889
AAAATAC	134	0.184828	0.441366	0.164138	119	0.00108669	0.000966029
AAATATA	156	0.215172	0.517864	0.173793	126	0.00368818	0.000984015
GGGCTCA	48	0.0662069	0.25413	0.0648276	47	0.000705774	0.000989163
GGCCGA	235	0.324138	0.602097	0.26069	189	0.000841631	0.00100304
CTCCGTC	112	0.154483	0.418038	0.137931	100	0.00141251	0.00100829
AATAGTC	41	0.0565517	0.264396	0.0524138	38	0.00272971	0.00101005
AACCTTA	44	0.0606897	0.244469	0.0593103	43	0.000702429	0.00101176
AAGGG	748	1.03172	1.10439	0.609655	442	0.0353467	0.00103561
AAGGGC	164	0.226207	0.48835	0.197241	143	0.00294221	0.00106099
CTCGGC	247	0.34069	0.637722	0.264828	192	0.00474275	0.00106733
TTCAAA	406	0.56	0.857132	0.38069	276	0.0206106	0.00107222
CAAATA	323	0.445517	0.7475	0.333793	242	0.00794462	0.00112709
AAAACA	582	0.802759	0.976125	0.514483	373	0.00591448	0.00115843
GGCGAA	186	0.256552	0.538557	0.212414	154	0.00896414	0.0011923
CTATTC	153	0.211034	0.467881	0.184828	134	0.00321106	0.00119632
GTTAAA	202	0.278621	0.532682	0.241379	175	0.000509517	0.00120102
AATTCG	196	0.270345	0.574171	0.213793	155	0.0168032	0.00138529
TATGAA	233	0.321379	0.628209	0.251034	182	0.00888496	0.00145731
GCCGA	718	0.990345	1.10855	0.591724	429	0.000963445	0.00147491
CGCCGA	219	0.302069	0.571564	0.251034	182	0.000484792	0.00149747
TTAGAA	237	0.326897	0.609721	0.263448	191	0.00692662	0.00151368
AAACCT	234	0.322759	0.608531	0.25931	188	0.0173571	0.00153662
ACCCTC	164	0.226207	0.493966	0.194483	141	0.00674634	0.00157995
CCTTA	390	0.537931	0.784511	0.397241	288	0.0116271	0.00197292
GAGGC	883	1.21793	1.28093	0.645517	468	0.0330624	0.0019953
ATTTTC	439	0.605517	0.842965	0.427586	310	0.0121255	0.00201569
AATAAA	510	0.703448	0.996021	0.448276	325	0.011885	0.002082
AAACAT	352	0.485517	0.711577	0.373793	271	0.00061981	0.00211288
GAGTTA	129	0.177931	0.445741	0.154483	112	0.00915918	0.00238964
CCCAGG	155	0.213793	0.451606	0.195862	142	0.000318202	0.00242228
AAATAC	319	0.44	0.737788	0.324138	235	0.0390178	0.00248096
CTCCGC	290	0.4	0.694808	0.303448	220	0.00105122	0.00248737
CTTAGA	111	0.153103	0.396546	0.14069	102	0.00170579	0.0025148
AAAGCC	250	0.344828	0.579885	0.297931	216	0.000375874	0.00257182
GTCTAA	122	0.168276	0.444848	0.143448	104	0.0166075	0.00259693
GACGGC	277	0.382069	0.683971	0.293793	213	0.0039949	0.0026996
GAGGGA	391	0.53931	0.8289	0.376552	273	0.0136526	0.00283266
CGGCC	1179	1.62621	1.76702	0.666207	483	0.000246712	0.00317376
GAATA	642	0.885517	1.05143	0.542069	393	0.061674	0.00385823
ACCCC	618	0.852414	1.01656	0.536552	389	0.0179899	0.00430256

## Sheet: Module 05
Motif	Total Hits	Mean Hits	Standard Deviation	Hit Prob	Hit Seq	Hit P-value	FDR-corrected p-value
AAAAA	3782	5.90937	5.06099	0.88125	564	0.00314621	8.32661e-30
GGCCCA	487	0.760938	1.18876	0.392188	251	1.70881e-08	4.34212e-23
GGCCC	985	1.53906	2.04597	0.589063	377	0.000568157	2.13018e-18
AAAAAA	1900	2.96875	3.41627	0.685937	439	6.3105e-06	2.23593e-18
GCCCA	1081	1.68906	1.88544	0.640625	410	0.08547	3.8848e-18
CGCCGCC	417	0.651563	1.45843	0.284375	182	0.000279818	6.59636e-15
AAAAT	2011	3.14219	2.49063	0.882812	565	0.000751287	6.71509e-14
TGAAA	1171	1.82969	1.61557	0.765625	490	0.000646799	3.30121e-13
GCCGCC	666	1.04062	1.97284	0.4	256	0.0733189	5.53648e-13
GCCGCCGC	240	0.375	1.07384	0.179688	115	0.000679127	4.99595e-12
CGCCGC	665	1.03906	1.96135	0.404687	259	0.0204516	1.99416e-11
CTGGGC	294	0.459375	0.854166	0.295312	189	0.000253704	2.71668e-11
CGGCGGC	374	0.584375	1.34945	0.267188	171	0.00480887	3.35672e-11
AAAAAT	812	1.26875	1.35541	0.640625	410	1.14143e-05	7.46393e-11
CGCCGCCG	245	0.382812	1.0149	0.189062	121	0.000442274	1.29524e-10
CGAGCGCC	54	0.084375	0.421018	0.0578125	37	8.038e-07	1.47448e-10
AAAAAAA	1022	1.59688	2.38747	0.479687	307	0.000590077	2.41011e-10
CTGGGCC	135	0.210938	0.531101	0.160938	103	1.381e-06	2.59016e-10
TGGCCCA	121	0.189062	0.506402	0.145313	93	3.43571e-06	1.55577e-09
GGCCCAA	138	0.215625	0.524767	0.175	112	3.91947e-08	2.67938e-09
AGCCC	758	1.18437	1.53208	0.576562	369	0.0618501	3.20877e-09
AGGCCCA	134	0.209375	0.524321	0.167187	107	1.58836e-07	4.57605e-09
CTAAA	851	1.32969	1.3023	0.676562	433	0.000105389	7.53063e-09
CGGCCCA	161	0.251563	0.568026	0.190625	122	3.8133e-06	8.08139e-09
AGGCCC	236	0.36875	0.736307	0.267188	171	1.64877e-05	1.68873e-08
CCTGGGC	83	0.129688	0.415022	0.104688	67	1.18421e-05	1.69172e-08
CCGCCGCC	228	0.35625	1.0479	0.171875	110	0.00688315	1.99003e-08
CCGCCGC	349	0.545312	1.31855	0.25	160	0.0139362	2.75873e-08
ATGAAA	365	0.570312	0.854067	0.4	256	8.0189e-06	3.9429e-08
AGCCCA	340	0.53125	0.916323	0.339062	217	0.000182636	4.58855e-08
CTGGCCCA	52	0.08125	0.305612	0.071875	46	7.43317e-07	5.1253e-08
TGAAAA	430	0.671875	0.875976	0.459375	294	9.16352e-06	5.85259e-08
CAAAA	1731	2.70469	1.91914	0.889062	569	0.012392	6.09937e-08
CAATA	617	0.964063	1.10551	0.575	368	3.70903e-05	7.05276e-08
ATGGGCC	124	0.19375	0.490496	0.157812	101	1.45249e-06	7.38399e-08
CTGGCCC	92	0.14375	0.427154	0.11875	76	3.03822e-05	2.02573e-07
CCGCCG	592	0.925	1.76352	0.375	240	0.177794	2.18325e-07
CGGCCC	333	0.520312	0.928487	0.325	208	0.00153177	2.68866e-07
AAATT	1674	2.61563	2.48415	0.789062	505	0.0996205	2.77876e-07
TCAAAAA	187	0.292187	0.578739	0.2375	152	1.06738e-05	2.91347e-07
AAAAAAT	364	0.56875	0.812957	0.403125	258	3.70239e-06	3.06097e-07
CGGGCC	270	0.421875	1.02171	0.242188	155	0.0347324	3.44933e-07
GCGCCGCC	93	0.145313	0.428453	0.117188	75	1.69345e-05	3.49515e-07
ATGAA	919	1.43594	1.39495	0.689063	441	0.00634612	4.58923e-07
ACAAA	1391	2.17344	1.72108	0.842187	539	0.00339278	4.82683e-07
CCGGCCC	159	0.248438	0.651319	0.165625	106	0.00331613	5.40757e-07
AGGCC	725	1.13281	1.42287	0.576562	369	0.00477167	5.52439e-07
CCGGCCCA	72	0.1125	0.391112	0.0890625	57	0.000156845	6.62975e-07
GCCCAA	299	0.467187	0.779935	0.332813	213	0.00011994	6.71361e-07
GCCGGCCC	64	0.1	0.369966	0.0765625	49	2.65132e-05	8.90539e-07
AAAATA	619	0.967187	1.1621	0.55	352	7.48225e-05	9.21123e-07
GAGCGCC	74	0.115625	0.466777	0.08125	52	0.00195678	1.28794e-06
AAGCCC	241	0.376563	0.780873	0.254688	163	0.0150965	1.77829e-06
GGGCCA	224	0.35	0.693271	0.254688	163	0.00162512	1.81676e-06
CGCCG	1294	2.02188	2.95585	0.573438	367	0.911213	1.99665e-06
AAAAAAAA	552	0.8625	1.63549	0.31875	204	0.0134045	2.03427e-06
CAAAAA	610	0.953125	1.04925	0.595313	381	1.171e-05	2.60931e-06
AAATG	1104	1.725	1.48198	0.782813	501	0.000140347	3.07469e-06
TCAAAA	462	0.721875	0.94909	0.467187	299	0.00310339	3.1861e-06
CTGGGCCA	36	0.05625	0.262128	0.05	32	2.76752e-05	3.28683e-06
AGCCCAG	99	0.154688	0.463826	0.120313	77	0.000743095	5.36264e-06
AGGCCCAG	45	0.0703125	0.290032	0.0625	40	4.09203e-05	5.51673e-06
ACAATAA	80	0.125	0.375	0.110937	71	3.8519e-05	6.01541e-06
CCGAGCGC	32	0.05	0.251247	0.0421875	27	8.39766e-05	7.35933e-06
CCTGGGCC	38	0.059375	0.255391	0.0546875	35	1.54259e-05	7.62283e-06
CTATATTC	21	0.0328125	0.186711	0.03125	20	1.58317e-05	7.67985e-06
TCAAAAAA	101	0.157812	0.420307	0.1375	88	4.51976e-05	8.0857e-06
CGAGCGC	83	0.129688	0.47473	0.096875	62	0.00158437	8.5634e-06
CCGCC	1238	1.93437	2.93397	0.584375	374	0.863705	9.2931e-06
CTCAAAAA	72	0.1125	0.370599	0.096875	62	0.000142834	9.29686e-06
ATTGGGC	76	0.11875	0.346805	0.110937	71	8.21797e-06	1.03763e-05
ATGGGCCA	43	0.0671875	0.268418	0.0625	40	2.54844e-05	1.25942e-05
AAATGT	310	0.484375	0.709141	0.375	240	7.84153e-06	1.44292e-05
CTGAAA	290	0.453125	0.742245	0.335938	215	0.00128034	1.44909e-05
ATGGGC	251	0.392188	0.725173	0.2875	184	0.000422478	1.50015e-05
CAGCCC	259	0.404687	0.758479	0.292187	187	0.00256795	1.66811e-05
CCGGGCC	101	0.157812	0.566046	0.104688	67	0.019204	1.6729e-05
AATAA	1078	1.68437	1.65371	0.723437	463	0.00607897	1.71003e-05
GAAAAA	670	1.04688	1.1542	0.603125	386	0.00157762	1.79767e-05
AAACT	936	1.4625	1.39031	0.7	448	0.146969	1.97911e-05
ACAAAA	550	0.859375	1.01961	0.539062	345	0.00114291	2.00056e-05
CTGAA	768	1.2	1.24399	0.646875	414	0.00354683	2.06262e-05
CCTTACAA	18	0.028125	0.214672	0.0234375	15	0.000486298	2.09741e-05
CCAGCCC	119	0.185938	0.50447	0.146875	94	0.00143343	2.14374e-05
GAAAA	1652	2.58125	1.97079	0.860938	551	0.259968	2.19284e-05
AGCGCCGC	42	0.065625	0.288433	0.05625	36	0.000264291	2.22091e-05
AGCATAA	57	0.0890625	0.295602	0.0859375	55	2.02806e-05	2.38811e-05
GCCCAGGC	35	0.0546875	0.282527	0.0421875	27	0.00231179	2.48015e-05
AGAATAT	81	0.126562	0.392803	0.107813	69	0.000379803	2.49804e-05
ACTAAA	245	0.382812	0.66522	0.292187	187	0.00077929	2.73676e-05
CGGCCCAA	49	0.0765625	0.319297	0.0640625	41	0.000712713	2.78662e-05
TCTAA	596	0.93125	1.05547	0.565625	362	0.000600995	2.79705e-05
CCGAGCG	62	0.096875	0.335396	0.084375	54	0.000217295	3.30387e-05
CCGGGC	228	0.35625	0.957516	0.20625	132	0.337728	3.48993e-05
ACTAA	603	0.942187	1.10458	0.551562	353	0.00454897	3.65213e-05
TACAA	731	1.14219	1.26742	0.614062	393	0.0218603	3.67088e-05
GCCGC	1243	1.94219	2.81427	0.6125	392	0.621602	3.96784e-05
ACAATA	197	0.307812	0.630428	0.235937	151	0.00343065	4.04052e-05
CTAAAA	336	0.525	0.772172	0.3875	248	0.00018401	4.05132e-05
AAAAATA	268	0.41875	0.713459	0.31875	204	0.000100413	4.22363e-05
AATGA	760	1.1875	1.33317	0.61875	396	0.0574748	4.25015e-05
AAGCCCA	115	0.179688	0.458148	0.15	96	0.000163273	4.3497e-05
ATAAT	799	1.24844	1.36788	0.629687	403	0.0021173	4.52228e-05
TAAAAA	597	0.932813	1.1111	0.546875	350	0.00136852	4.52831e-05
AACATG	253	0.395313	0.729925	0.289062	185	0.00375577	4.53681e-05
GCCCGA	169	0.264062	0.668923	0.1875	120	0.0330542	4.72722e-05
TAAAA	1357	2.12031	1.85983	0.790625	506	0.0481215	5.248e-05
TACAAA	290	0.453125	0.731644	0.339062	217	0.00103452	5.25283e-05
CCAGGCC	91	0.142187	0.484221	0.104688	67	0.017093	5.6286e-05
CTAAAAA	162	0.253125	0.528846	0.209375	134	0.000438912	5.98496e-05
AATAG	573	0.895312	1.00777	0.570312	365	0.000123625	6.06421e-05
TGAAAAA	163	0.254688	0.499196	0.225	144	2.21753e-05	6.08733e-05
AAAATT	569	0.889062	1.19316	0.489063	313	0.103234	6.10853e-05
CTCAAAA	132	0.20625	0.501209	0.16875	108	0.00236549	6.26153e-05
GGCCTTA	41	0.0640625	0.251164	0.0625	40	4.30797e-05	6.53337e-05
CAATAA	208	0.325	0.605186	0.265625	170	0.000353715	7.57269e-05
TAAAAAA	305	0.476562	0.728492	0.3625	232	4.31616e-05	8.22565e-05
GCCCAGC	107	0.167187	0.472875	0.134375	86	0.00256527	8.43859e-05
GGCCCGA	66	0.103125	0.389699	0.0796875	51	0.00511145	8.49527e-05
ATTATCC	48	0.075	0.291548	0.06875	44	0.000314818	8.68432e-05
TCAAA	1180	1.84375	1.64714	0.764062	489	0.197368	8.8753e-05
CCCAG	632	0.9875	1.18183	0.567187	363	0.0446527	8.92653e-05
CATAA	593	0.926562	1.09227	0.55	352	0.00647193	9.21873e-05
CGGCCCG	110	0.171875	0.563324	0.11875	76	0.0168193	9.49738e-05
AAAATTG	150	0.234375	0.522679	0.195312	125	0.000918546	0.000103195
CCGCCAC	106	0.165625	0.503804	0.13125	84	0.00347066	0.000103589
AAAAATT	210	0.328125	0.616307	0.2625	168	0.000393336	0.000104874
AAAATG	428	0.66875	0.892482	0.45625	292	0.0014025	0.000120615
CGGGC	718	1.12187	1.84327	0.501563	321	0.684406	0.000123353
AATGAA	295	0.460938	0.761396	0.34375	220	0.000982798	0.00012981
AATCAT	246	0.384375	0.641585	0.310937	199	0.000162352	0.000130627
AAAATGA	147	0.229687	0.517258	0.1875	120	0.00353644	0.00014134
GCCCTAC	39	0.0609375	0.307773	0.046875	30	0.00359363	0.000145657
AATAGA	212	0.33125	0.586002	0.278125	178	6.98674e-05	0.000149172
AAATGAA	143	0.223438	0.504741	0.192188	123	0.000131574	0.000149727
CAGCCCA	121	0.189062	0.521601	0.146875	94	0.00413058	0.000158151
AAATA	1386	2.16562	1.90084	0.79375	508	0.0055526	0.000159839
TAGACTA	41	0.0640625	0.263313	0.059375	38	0.000395849	0.000161637
TAACA	578	0.903125	1.10255	0.529687	339	0.0315611	0.000164609
TACAAAA	116	0.18125	0.431159	0.1625	104	0.000250652	0.000171004
AATGGGC	76	0.11875	0.372858	0.103125	66	0.000723807	0.00017116
AAGCATA	62	0.096875	0.301024	0.0953125	61	4.86771e-05	0.000173445
AACAACA	133	0.207813	0.495859	0.173437	111	0.000217741	0.000174202
ATAACAA	77	0.120313	0.366009	0.107813	69	0.000742646	0.000176048
CCTTA	360	0.5625	0.805741	0.409375	262	0.00290704	0.000179472
ACAAAAT	161	0.251563	0.554102	0.207813	133	0.00177992	0.000180094
AATGT	687	1.07344	1.17097	0.59375	380	0.0184024	0.000195348
GGGCATA	34	0.053125	0.231144	0.0515625	33	0.000192894	0.000195944
CCAGGC	199	0.310937	0.753247	0.207813	133	0.281194	0.000205978
AGAGTAA	62	0.096875	0.330704	0.0875	56	0.00100722	0.000210863
CAGGCC	228	0.35625	0.759086	0.24375	156	0.0764815	0.000236284
TTCAA	887	1.38594	1.3714	0.676562	433	0.0580523	0.000238892
AACAT	793	1.23906	1.33605	0.63125	404	0.0459941	0.000240953
ATTTC	1065	1.66406	1.54757	0.746875	478	0.170601	0.000263528
AAGCCCG	59	0.0921875	0.409956	0.0671875	43	0.0311899	0.000271534
GAAAAAA	305	0.476562	0.728492	0.360938	231	0.00112141	0.000284586
AAAGT	773	1.20781	1.22178	0.645312	413	0.0292946	0.000303567
CAAGCCC	75	0.117188	0.391733	0.096875	62	0.0078877	0.000326237
TCTAAA	256	0.4	0.681909	0.303125	194	0.00279489	0.000328933
AAATGA	330	0.515625	0.813791	0.36875	236	0.00458901	0.000336643
AACTA	648	1.0125	1.18315	0.565625	362	0.0845164	0.000339726
CAACAA	371	0.579688	0.904793	0.379688	243	0.0925004	0.000361259
GGATAA	155	0.242188	0.511525	0.209375	134	0.00104695	0.000369249
ACAACA	299	0.467187	0.874385	0.332813	213	0.010981	0.000384215
TATGA	547	0.854688	1.09079	0.510938	327	0.0187755	0.000457649
GTCTA	393	0.614062	0.82507	0.45	288	0.000598124	0.000465168
ACTTAT	155	0.242188	0.517598	0.204687	131	0.00156682	0.000487656
CGAGCG	213	0.332813	0.808269	0.210938	135	0.251687	0.000505256
TCAGAA	234	0.365625	0.657224	0.2875	184	0.00323391	0.000507292
AGTCGG	113	0.176563	0.466115	0.148438	95	0.00317943	0.000510819
GTCTAA	114	0.178125	0.43246	0.157812	101	0.00114938	0.000574931
AGCCCG	173	0.270313	0.735523	0.185938	119	0.155989	0.000593357
GCCTTA	97	0.151562	0.379758	0.14375	92	0.000184269	0.000598304
AGCATA	158	0.246875	0.510811	0.2125	136	0.00121708	0.000632235
AATAT	969	1.51406	1.74726	0.623437	399	0.0151641	0.000662015
AGCGCC	170	0.265625	0.633497	0.196875	126	0.0412886	0.000676551
AACAA	1300	2.03125	1.73357	0.807813	517	0.103966	0.000706171
ATTTCA	315	0.492188	0.823446	0.342187	219	0.0359282	0.000708979
CCCAGG	143	0.223438	0.528926	0.179688	115	0.0168388	0.000715146
ATACAA	226	0.353125	0.720453	0.253125	162	0.0982298	0.000735676
CCGCCA	227	0.354687	0.740023	0.260937	167	0.0199831	0.000739879
ATTTAG	234	0.365625	0.664318	0.279687	179	0.00349094	0.000778048
GATAA	562	0.878125	0.968644	0.573438	367	0.000303843	0.000778299
AGAAT	785	1.22656	1.22229	0.66875	428	0.0115833	0.000806471
AAACTA	248	0.3875	0.693609	0.301563	193	0.00663469	0.000818551
AAATTT	323	0.504687	0.832903	0.35	224	0.0134418	0.000836778
AAAAGA	575	0.898438	1.09144	0.532813	341	0.0494142	0.00085034
ACACAA	285	0.445312	0.768609	0.33125	212	0.0188221	0.000871074
ATACC	385	0.601562	0.784019	0.451562	289	0.000274062	0.000872828
AGAATA	212	0.33125	0.624719	0.264062	169	0.00395865	0.000978315
CATTAC	116	0.18125	0.475945	0.15	96	0.0162521	0.00104179
CTCTA	512	0.8	0.915492	0.542188	347	0.00119545	0.00106767
AGTGAT	154	0.240625	0.513785	0.20625	132	0.00272063	0.00109003
CCGAGC	199	0.310937	0.676761	0.225	144	0.091208	0.0011039
AAAAAG	578	0.903125	1.04731	0.545312	349	0.0333081	0.00113307
CACAA	849	1.32656	1.24922	0.703125	450	0.0127284	0.00113823
GCTTCA	186	0.290625	0.586227	0.23125	148	0.0240144	0.00119739
ATAGA	600	0.9375	1.07202	0.564063	361	0.0176796	0.00130937
AGTGA	570	0.890625	1.01884	0.559375	358	0.0139274	0.00131455
AAACTC	214	0.334375	0.597447	0.273438	175	0.00408749	0.00132593
ATAAG	532	0.83125	0.990403	0.526563	337	0.0139746	0.00132608
AAGTGA	186	0.290625	0.567263	0.24375	156	0.00275777	0.00134445
ATTTTG	466	0.728125	0.95418	0.479687	307	0.00914089	0.00135654
AAAGTT	278	0.434375	0.706271	0.329688	211	0.0043479	0.00139855
CTCTAA	140	0.21875	0.479868	0.189062	121	0.00300008	0.00142723
CTTTCA	199	0.310937	0.587797	0.251563	161	0.0116559	0.00153072
ATACCA	144	0.225	0.517808	0.189062	121	0.0071843	0.00155292
AAATTG	339	0.529687	0.778054	0.3875	248	0.00657984	0.00164484
CCTAA	480	0.75	0.93039	0.485938	311	0.0583632	0.00169193
AGTTAC	123	0.192188	0.473288	0.164062	105	0.00905395	0.00169954
AGTCTA	105	0.164062	0.402674	0.151562	97	0.00100372	0.00180077
AATAAC	171	0.267188	0.540993	0.226562	145	0.00372835	0.00185986
GACTAA	119	0.185938	0.427334	0.170313	109	0.00079598	0.00189722
ATTATC	155	0.242188	0.517598	0.203125	130	0.00717258	0.00190562
ATAACA	173	0.270313	0.550903	0.226562	145	0.00265739	0.00194048
AACTT	784	1.225	1.28428	0.645312	413	0.0719764	0.00210213
CAACA	897	1.40156	1.4999	0.685937	439	0.312289	0.00226623
AAAAC	1321	2.06406	1.65566	0.8375	536	0.0181935	0.00267049
CTTCA	679	1.06094	1.11987	0.632812	405	0.00861753	0.00272857
TCAGA	664	1.0375	1.1313	0.609375	390	0.0365583	0.00321976
ACTAT	429	0.670312	0.926549	0.439063	281	0.0759305	0.00343822
CCCGA	504	0.7875	1.14639	0.4625	296	0.294172	0.00373344
ACAAG	825	1.28906	1.1829	0.717187	459	0.00277187	0.00387769
AGATG	773	1.20781	1.16549	0.673438	431	0.0499674	0.00443814
AAAAG	1404	2.19375	1.79146	0.815625	522	0.631676	0.0049513

## Sheet: Module 06
Motif	Total Hits	Mean Hits	Standard Deviation	Hit Prob	Hit Seq	Hit P-value	FDR-corrected p-value
TCTAGAA	82	0.223433	0.556552	0.158038	58	3.06427e-13	1.09577e-18
CTAGA	428	1.16621	1.41119	0.555858	204	4.09838e-05	1.06114e-17
CTAGAA	168	0.457766	0.77617	0.318801	117	1.65709e-10	2.29969e-17
TCCAGAA	85	0.231608	0.470704	0.209809	77	1.08307e-15	1.68192e-16
TCTAGA	106	0.288828	0.545939	0.242507	89	2.58597e-13	1.31797e-15
GAACCTTC	33	0.0899183	0.31334	0.0817439	30	1.73099e-13	3.47399e-15
AAAAAA	1124	3.06267	3.6426	0.653951	240	0.0228215	1.15064e-14
GGCCC	589	1.6049	1.88187	0.629428	231	3.04371e-05	1.27835e-14
AAAAAAA	651	1.77384	2.58176	0.495913	182	0.00111195	5.36457e-14
TCTCGAA	61	0.166213	0.40048	0.158038	58	4.52194e-14	6.13675e-14
AAAAA	2114	5.76022	5.22384	0.861035	316	0.181628	1.23809e-13
TCTGGAA	71	0.19346	0.4468	0.171662	63	7.94659e-12	2.2472e-13
TTCCAGAA	39	0.106267	0.333651	0.0980926	36	4.99687e-12	4.14866e-13
AAAAAAAA	379	1.0327	1.83636	0.356948	131	0.000619291	1.27881e-12
CCAGAA	174	0.474114	0.683603	0.384196	141	3.44336e-11	4.12577e-12
CCTTCTAG	25	0.0681199	0.272725	0.0626703	23	1.01647e-10	7.15525e-12
AACCTTC	58	0.158038	0.445485	0.13624	50	3.00031e-09	1.93934e-11
CTTCTAGA	30	0.0817439	0.302342	0.0735695	27	2.40043e-10	5.08949e-11
GGCCCA	264	0.719346	1.09506	0.395095	145	9.55412e-06	6.15714e-11
CTAGAAG	55	0.149864	0.420061	0.125341	46	1.73682e-08	9.78768e-11
TCCAGA	163	0.444142	0.681809	0.354223	130	4.29668e-09	1.90125e-10
TAGAA	471	1.28338	1.30241	0.66485	244	0.000123986	1.91904e-10
CTTCCAGA	28	0.0762943	0.285259	0.0708447	26	2.67349e-09	3.97555e-10
CGAAC	352	0.959128	1.04188	0.607629	223	2.56106e-08	5.27142e-10
GCCCA	610	1.66213	1.71871	0.678474	249	0.00576811	5.562e-10
AGGTTC	110	0.299728	0.540032	0.26158	96	2.92819e-09	1.29381e-09
CTCTAGA	44	0.119891	0.406771	0.0953678	35	1.61246e-07	1.7273e-09
CGAGA	481	1.31063	1.31289	0.673025	247	0.00132478	3.21143e-09
CTCGAA	121	0.3297	0.588505	0.277929	102	6.69905e-08	5.05136e-09
CTTCCGGA	21	0.0572207	0.265133	0.0490463	18	2.52872e-07	5.90767e-09
GTTCTAGA	22	0.0599455	0.237386	0.0599455	22	2.43814e-09	8.42086e-09
AAGGTTC	44	0.119891	0.356813	0.108992	40	8.8681e-08	1.00623e-08
TTCGAGAA	26	0.0708447	0.266974	0.0681199	25	4.02384e-08	1.98519e-08
CTCTAGAA	22	0.0599455	0.248599	0.0572207	21	6.39252e-08	3.23488e-08
TCGAGA	136	0.370572	0.651141	0.288828	106	5.31166e-06	6.15256e-08
AAGCTTC	61	0.166213	0.503018	0.108992	40	0.000279655	1.00972e-07
CTGGAAG	53	0.144414	0.388338	0.13079	48	8.54579e-07	1.54327e-07
TCGAGAA	52	0.141689	0.378698	0.13079	48	4.111e-07	1.66076e-07
GAACC	389	1.05995	1.08831	0.621253	228	0.000620942	1.9092e-07
AAGCTTCT	28	0.0762943	0.312604	0.0626703	23	7.57299e-06	1.93222e-07
TCGAA	387	1.0545	1.23627	0.585831	215	8.73747e-05	3.05557e-07
CTGGAA	144	0.392371	0.675574	0.299728	110	0.000116215	5.3901e-07
TTCCCGAA	18	0.0490463	0.215965	0.0490463	18	3.70618e-07	5.99947e-07
TCCGGAA	41	0.111717	0.405748	0.0817439	30	0.000159442	6.28798e-07
TCCCGA	110	0.299728	0.550031	0.256131	94	8.74246e-07	7.37641e-07
TCGCGAA	31	0.0844687	0.3555	0.0599455	22	0.000228335	8.46931e-07
GAAGCTTC	20	0.0544959	0.226994	0.0544959	20	4.64838e-07	1.03795e-06
AACCTTCT	22	0.0599455	0.269631	0.0517711	19	2.81234e-05	1.31668e-06
CTCGAAG	38	0.103542	0.330409	0.0953678	35	5.98072e-06	1.34473e-06
CTTCGAGA	18	0.0490463	0.228233	0.0463215	17	3.43379e-06	1.37878e-06
GTTCGAGA	18	0.0490463	0.215965	0.0490463	18	9.5366e-07	1.56342e-06
CTTCTGGA	23	0.0626703	0.242369	0.0626703	23	8.01073e-07	1.62211e-06
CCTTCTA	38	0.103542	0.330409	0.0953678	35	8.57713e-06	1.88751e-06
CTCGA	394	1.07357	1.27116	0.572207	210	0.00264957	2.05371e-06
CCAGAAG	50	0.13624	0.380692	0.125341	46	6.36427e-06	2.55233e-06
CGCGAACC	15	0.0408719	0.211308	0.0381471	14	8.56923e-06	2.62224e-06
TTCTAGAA	18	0.0490463	0.215965	0.0490463	18	2.46307e-06	3.90855e-06
GTTCGA	101	0.275204	0.509325	0.250681	92	2.80524e-07	4.07116e-06
CTGGA	448	1.22071	1.16619	0.667575	245	0.00638468	4.67743e-06
TCCAGAAA	28	0.0762943	0.285259	0.0708447	26	1.58905e-05	4.69638e-06
CGAGAA	144	0.392371	0.646724	0.321526	118	2.45623e-05	5.07481e-06
AACCTTCC	21	0.0572207	0.243713	0.0544959	20	1.2147e-05	5.33492e-06
CGCGAA	86	0.234332	0.542091	0.179837	66	0.000571248	6.38228e-06
GAACATTC	16	0.0435967	0.204196	0.0435967	16	3.99042e-06	7.60852e-06
CCCGA	328	0.893733	1.07086	0.550409	202	8.49522e-05	8.23062e-06
AGAAGG	193	0.525886	0.722364	0.411444	151	1.31367e-05	9.16705e-06
AGAAA	986	2.68665	1.84625	0.891008	327	0.0477135	9.26448e-06
GAAGATTC	18	0.0490463	0.228233	0.0463215	17	2.41018e-05	9.37583e-06
AGAACCT	36	0.0980926	0.306464	0.0953678	35	6.96991e-06	9.53481e-06
CTAGAAC	35	0.0953678	0.320346	0.0871935	32	3.48392e-05	1.04053e-05
CGCGAAC	29	0.0790191	0.289265	0.0735695	27	2.40632e-05	1.0828e-05
CTCTGGAA	18	0.0490463	0.215965	0.0490463	18	8.68689e-06	1.15325e-05
CTTCTA	114	0.310627	0.587306	0.245232	90	0.000639547	1.1828e-05
TCGGGAA	37	0.100817	0.318673	0.0953678	35	1.86996e-05	1.32978e-05
AGAACCTC	14	0.0381471	0.205284	0.0354223	13	4.87771e-05	1.48658e-05
GTCTAGA	40	0.108992	0.352648	0.0953678	35	4.28806e-05	1.50553e-05
AACGGGCC	24	0.0653951	0.268361	0.0599455	22	1.56832e-05	1.53983e-05
GTCTCGAA	14	0.0381471	0.191551	0.0381471	14	1.23126e-05	1.55291e-05
GGCCCAAC	29	0.0790191	0.289265	0.0735695	27	1.81628e-05	1.58961e-05
CGGAA	378	1.02997	1.0908	0.607629	223	0.0021093	1.7018e-05
GGCCCAA	77	0.209809	0.502974	0.166213	61	0.000181022	1.74376e-05
TCCGGA	61	0.166213	0.426829	0.144414	53	0.000133909	1.981e-05
CGGGCC	159	0.433243	0.910302	0.27248	100	0.00335494	2.07218e-05
CCAGA	405	1.10354	1.18812	0.645777	237	0.00207452	2.1665e-05
CCAGAAC	41	0.111717	0.355646	0.0980926	36	0.000288012	2.32823e-05
TCGGGAGA	19	0.0517711	0.221565	0.0517711	19	1.49332e-05	2.45393e-05
GTTCTGGA	19	0.0517711	0.221565	0.0517711	19	1.90997e-05	2.68243e-05
CGGGA	367	1	1.06467	0.610354	224	7.38566e-06	2.69682e-05
AACCTT	117	0.318801	0.59448	0.264305	97	0.000190981	2.92464e-05
CAGAA	522	1.42234	1.29297	0.735695	270	0.00164988	3.14891e-05
GGGCCCA	58	0.158038	0.480786	0.117166	43	0.000356079	3.55597e-05
CCGGAAG	42	0.114441	0.358598	0.100817	37	0.000178893	3.73603e-05
ATGGGCC	71	0.19346	0.482004	0.158038	58	0.000206896	3.93254e-05
AGGTTCC	32	0.0871935	0.291617	0.0844687	31	3.5891e-05	4.42217e-05
ACCTTCCG	14	0.0381471	0.191551	0.0381471	14	3.49118e-05	4.48754e-05
GAACCTC	30	0.0817439	0.293191	0.0762943	28	0.000103999	4.87567e-05
AATGGGC	51	0.138965	0.390322	0.125341	46	6.48315e-05	5.50922e-05
GGGCCC	76	0.207084	0.46765	0.182561	67	4.29409e-05	5.52943e-05
CCGTC	451	1.22888	1.25146	0.645777	237	0.00260087	5.55632e-05
CCGAA	342	0.93188	1.07396	0.572207	210	0.00136803	6.03784e-05
AAGGCCC	45	0.122616	0.388816	0.103542	38	0.000612613	6.08641e-05
CTTCGA	102	0.277929	0.526288	0.242507	89	2.97351e-05	6.10285e-05
TCCCGAA	34	0.0926431	0.289932	0.0926431	34	1.77258e-05	6.2643e-05
CCCGATA	21	0.0572207	0.243713	0.0544959	20	0.000104897	6.77651e-05
AACCT	349	0.950954	1.04545	0.591281	217	0.00572679	7.87517e-05
CGAACC	106	0.288828	0.584505	0.234332	86	0.000835477	8.05277e-05
CGGGCCC	48	0.13079	0.429568	0.103542	38	0.000241687	9.07597e-05
CCGATAG	21	0.0572207	0.243713	0.0544959	20	0.000139277	9.68077e-05
TCGGAA	96	0.26158	0.524309	0.228883	84	0.000158763	0.000113078
GCGAGAC	36	0.0980926	0.31523	0.0926431	34	0.000173083	0.000115527
TAGAAA	179	0.487738	0.733947	0.356948	131	0.00282165	0.000116171
ATGGGC	150	0.408719	0.732083	0.294278	108	0.00255832	0.000119359
CTTTCTC	83	0.226158	0.484723	0.196185	72	0.000448935	0.000120056
CCGTCGA	42	0.114441	0.366118	0.100817	37	0.000666965	0.000128335
CTGGGC	153	0.416894	0.725584	0.305177	112	0.00120392	0.000131055
GCCCAA	171	0.46594	0.787027	0.3297	121	0.00424932	0.000151788
CTAGAAA	50	0.13624	0.350896	0.133515	49	2.68801e-05	0.000178133
CAGAAG	146	0.39782	0.684428	0.316076	116	0.00113885	0.000186699
CGGGAA	110	0.299728	0.540032	0.258856	95	0.00011481	0.000193209
AATGTTC	39	0.106267	0.333651	0.100817	37	0.00016024	0.000212222
ACCTTC	104	0.283379	0.573076	0.234332	86	0.00169973	0.000230301
AAGTTCC	34	0.0926431	0.299182	0.0899183	33	0.000105631	0.000233725
ATTCCCG	27	0.0735695	0.281169	0.0681199	25	0.000549995	0.00023731
CGCGA	303	0.825613	1.13507	0.446866	164	0.0216088	0.000237539
CGGCCC	187	0.509537	0.866759	0.332425	122	0.00570408	0.000247132
GCGAGA	144	0.392371	0.667458	0.305177	112	0.00195092	0.000257817
CCCAG	374	1.01907	1.1375	0.588556	216	0.0183659	0.000278752
CCGATA	58	0.158038	0.386537	0.149864	55	0.000175767	0.000332683
GAGAA	672	1.83106	1.34461	0.844687	310	0.000943422	0.000466893
AAATTC	209	0.569482	0.835158	0.40327	148	0.00655652	0.000467215
CCCGAA	92	0.250681	0.508611	0.223433	82	0.000163552	0.000530192
CTAGAG	93	0.253406	0.520514	0.217984	80	0.000716793	0.000576417
AGGCCC	125	0.340599	0.65702	0.256131	94	0.00431742	0.000665376
ACCGT	282	0.768392	0.872394	0.531335	195	0.000935096	0.000677985
AGCCC	411	1.11989	1.26008	0.60218	221	0.0163828	0.000684155
CGAGAC	101	0.275204	0.550463	0.228883	84	0.00367285	0.000710801
AGAAC	411	1.11989	1.12044	0.648501	238	0.0195754	0.000744217
CGGAAG	120	0.326975	0.596911	0.264305	97	0.00504458	0.00080409
AGTTC	353	0.961853	1.00877	0.585831	215	0.0234244	0.00091888
CCGAAC	89	0.242507	0.535947	0.19891	73	0.00500181	0.000924588
AAAAT	1072	2.92098	2.33718	0.861035	316	0.122856	0.000928914
AAATT	939	2.55858	2.53611	0.79564	292	0.106377	0.000988182
GAAAA	947	2.58038	1.85391	0.871935	320	0.145534	0.00103821
AGAAG	704	1.91826	1.62201	0.820163	301	0.00244778	0.00106689
CCTTC	523	1.42507	1.33256	0.716621	263	0.0386742	0.00107094
ACGGA	396	1.07902	1.15396	0.626703	230	0.0125299	0.00156783
GTCGA	307	0.836512	1.01781	0.523161	192	0.00145313	0.00173364
ATTCG	291	0.792916	1.00984	0.501362	184	0.0674843	0.00196856
CCGGA	371	1.0109	1.2462	0.544959	200	0.026616	0.00206046
CAGCC	480	1.3079	1.21548	0.722071	265	0.000349783	0.00270328
CGAAG	344	0.93733	1.01964	0.59673	219	0.00353621	0.00274463

## Sheet: Module 07
Motif	Total Hits	Mean Hits	Standard Deviation	Hit Prob	Hit Seq	Hit P-value	FDR-corrected p-value
GCCACA	183	0.522857	0.739338	0.402857	141	3.63416e-16	5.72848e-20
GCCAC	569	1.62571	1.51183	0.74	259	2.1634e-06	6.16042e-19
CTTATCC	62	0.177143	0.424322	0.16	56	7.01856e-16	2.87068e-17
GGATA	351	1.00286	1.00711	0.622857	218	2.53781e-11	2.04176e-16
CTTATC	135	0.385714	0.620895	0.32	112	1.17845e-14	4.42374e-16
GGATAA	134	0.382857	0.601658	0.331429	116	6.67072e-15	1.1136e-14
CCTTATC	53	0.151429	0.381629	0.142857	50	3.38363e-14	2.44823e-14
CCACA	513	1.46571	1.31267	0.748571	262	6.59619e-07	1.32226e-13
AGCCACA	67	0.191429	0.434821	0.177143	62	8.74372e-13	4.91956e-13
GATAAGGC	24	0.0685714	0.263787	0.0657143	23	1.05859e-11	4.54157e-12
ACGTGGC	69	0.197143	0.499706	0.157143	55	5.88374e-09	4.82625e-12
GATAA	387	1.10571	1.10981	0.677143	237	5.31664e-11	5.35473e-12
ACGTGG	156	0.445714	0.782795	0.314286	110	9.47353e-08	1.28632e-11
AGCCAC	153	0.437143	0.697172	0.342857	120	6.25643e-09	2.07084e-11
CCTTATCC	26	0.0742857	0.262235	0.0742857	26	5.65131e-11	1.15413e-10
GGCCAC	167	0.477143	0.823437	0.337143	118	1.73845e-06	1.40842e-10
CTATCC	97	0.277143	0.524042	0.245714	86	5.96493e-10	2.89631e-10
CAGCCAC	69	0.197143	0.43882	0.18	63	7.01843e-10	2.93929e-10
AGCCA	485	1.38571	1.29717	0.7	245	0.000650883	5.4474e-10
CAGCCA	187	0.534286	0.765485	0.394286	138	7.14252e-08	5.71182e-10
CCTATC	92	0.262857	0.506577	0.231429	81	4.67949e-09	1.12369e-09
GGCCACA	56	0.16	0.396557	0.148571	52	9.12999e-09	6.27952e-09
CCTATCC	40	0.114286	0.318158	0.114286	40	8.41946e-10	7.7694e-09
CTTATCCC	20	0.0571429	0.255551	0.0514286	18	1.25961e-07	8.95734e-09
GGCCA	490	1.4	1.5194	0.674286	236	5.9679e-05	1.14578e-08
GTGGA	511	1.46	1.29938	0.751429	263	0.000105304	2.35637e-08
GCCACACA	27	0.0771429	0.287438	0.0714286	25	1.58887e-07	2.54962e-08
CAGCCACA	28	0.08	0.281628	0.0771429	27	4.31468e-08	3.47598e-08
GCCACAC	56	0.16	0.389285	0.151429	53	8.67508e-08	1.10045e-07
CCACGTC	59	0.168571	0.424447	0.151429	53	2.81673e-07	1.39331e-07
ATAAGGC	34	0.0971429	0.305648	0.0942857	33	9.57723e-08	1.42799e-07
TGGATAA	49	0.14	0.378493	0.128571	45	6.20769e-07	1.9384e-07
GAGCCACA	20	0.0571429	0.232115	0.0571429	20	1.27121e-07	2.26396e-07
CGTTATCC	14	0.04	0.210034	0.0371429	13	1.24147e-06	2.94777e-07
GCCACAA	48	0.137143	0.397913	0.12	42	7.86016e-06	4.60322e-07
AAAAT	1080	3.08571	2.23442	0.894286	313	0.00161096	6.0414e-07
GTGGATA	38	0.108571	0.33753	0.1	35	1.84931e-06	6.85424e-07
GGGATA	83	0.237143	0.457687	0.222857	78	9.30221e-08	7.10924e-07
TCCACA	146	0.417143	0.616666	0.357143	125	1.17173e-07	7.76433e-07
GAGCCA	128	0.365714	0.635135	0.288571	101	5.32308e-05	7.83197e-07
GATAGGCC	14	0.04	0.210034	0.0371429	13	3.63829e-06	8.26133e-07
CCCTATC	30	0.0857143	0.289968	0.0828571	29	9.87332e-07	1.08963e-06
CACAGCCA	24	0.0685714	0.263787	0.0657143	23	2.0174e-06	1.23562e-06
CACGTGGC	26	0.0742857	0.321019	0.0571429	20	0.000114593	1.26996e-06
TATCCA	120	0.342857	0.606765	0.28	98	1.20951e-05	1.62396e-06
AAACGTCT	17	0.0485714	0.227874	0.0457143	16	6.89508e-06	2.90995e-06
ATCCAC	139	0.397143	0.658564	0.322857	113	2.13045e-05	3.27073e-06
GGATAAC	29	0.0828571	0.295669	0.0771429	27	1.01764e-05	3.62638e-06
AAAAA	1900	5.42857	4.65241	0.86	301	0.203612	3.98619e-06
CATCC	444	1.26857	1.29257	0.685714	240	0.00535127	5.31948e-06
CCTATCCC	15	0.0428571	0.202535	0.0428571	15	4.16104e-06	5.66553e-06
GACGTGGC	25	0.0714286	0.298636	0.06	21	0.000120769	5.88307e-06
CTATC	258	0.737143	0.84822	0.534286	187	1.24339e-06	6.12318e-06
GGCCACAC	22	0.0628571	0.242706	0.0628571	22	3.59642e-06	6.20434e-06
ACGTGGCA	23	0.0657143	0.247782	0.0657143	23	2.77858e-06	6.60153e-06
GATAAGA	44	0.125714	0.340036	0.122857	43	1.75287e-06	7.25495e-06
ATCCC	373	1.06571	0.993534	0.662857	232	3.90183e-06	7.55987e-06
GCCTTA	67	0.191429	0.454106	0.165714	58	6.7612e-05	7.64438e-06
AGCCACAC	22	0.0628571	0.254205	0.06	21	1.56608e-05	8.19497e-06
AGGATAAG	17	0.0485714	0.21497	0.0485714	17	6.31573e-06	9.00054e-06
CCACAC	154	0.44	0.689182	0.342857	120	9.5314e-05	9.08305e-06
GCCTATCC	12	0.0342857	0.181962	0.0342857	12	8.3078e-06	9.38442e-06
CCACG	452	1.29143	1.34406	0.642857	225	0.0212045	9.50548e-06
AGGGGAT	50	0.142857	0.40305	0.122857	43	0.000201351	9.56735e-06
GGGGATA	32	0.0914286	0.316563	0.0828571	29	4.77334e-05	1.00807e-05
AGCCACAG	19	0.0542857	0.238858	0.0514286	18	2.25343e-05	1.01594e-05
ATAAGG	82	0.234286	0.486353	0.208571	73	1.5529e-05	1.15135e-05
ATCCA	541	1.54571	1.33392	0.748571	262	0.00930342	1.24507e-05
CGTGGC	150	0.428571	0.743955	0.305714	107	0.00169149	1.33772e-05
GAGCCAC	40	0.114286	0.327015	0.111429	39	6.04789e-06	1.43215e-05
GTCCAC	118	0.337143	0.614624	0.265714	93	0.000567227	1.49205e-05
ATAGGGGG	12	0.0342857	0.181962	0.0342857	12	1.2613e-05	1.49441e-05
GCCACAAA	21	0.06	0.260439	0.0542857	19	8.52643e-05	1.53119e-05
ATAAG	324	0.925714	1.00295	0.611429	214	8.32146e-07	1.59247e-05
CTTATCCA	18	0.0514286	0.233448	0.0485714	17	2.87181e-05	1.60823e-05
CCACACA	58	0.165714	0.428914	0.145714	51	0.000126945	1.60886e-05
GTGGATAA	16	0.0457143	0.222123	0.0428571	15	4.35853e-05	1.86903e-05
GTGGCTGA	17	0.0485714	0.21497	0.0485714	17	1.23374e-05	2.24201e-05
ATGTGGC	40	0.114286	0.327015	0.111429	39	9.90963e-06	2.65059e-05
AGATAAG	42	0.12	0.333638	0.117143	41	8.92785e-06	2.75551e-05
CCCTTATC	12	0.0342857	0.197039	0.0314286	11	0.000105961	3.20938e-05
CACGTGG	49	0.14	0.447661	0.1	35	0.00138584	3.51177e-05
CACAAAA	84	0.24	0.495234	0.214286	75	2.80982e-05	3.53433e-05
AACATC	117	0.334286	0.6231	0.265714	93	0.000866851	4.2607e-05
TGCCA	434	1.24	1.18302	0.685714	240	0.00241379	4.28373e-05
ATGCCA	129	0.368571	0.65782	0.285714	100	0.00115292	4.55186e-05
AAAATGC	67	0.191429	0.44777	0.171429	60	9.74051e-05	5.3061e-05
GAGCC	379	1.08286	1.20783	0.631429	221	0.000979106	5.89776e-05
ATAAGA	121	0.345714	0.626027	0.282857	99	0.000174053	6.24756e-05
GGGATAA	30	0.0857143	0.29966	0.08	28	0.000137041	6.38992e-05
CTGTGGC	39	0.111429	0.340815	0.102857	36	0.000136816	6.515e-05
CGGCCAC	59	0.168571	0.424447	0.148571	52	0.000214461	6.59376e-05
GATGCCA	42	0.12	0.324962	0.12	42	1.18689e-05	7.35344e-05
AATTCAG	54	0.154286	0.446154	0.125714	44	0.00235058	8.36504e-05
GGATAGA	33	0.0942857	0.311166	0.0885714	31	0.000208878	0.000108297
AAACGTC	30	0.0857143	0.29966	0.08	28	0.000237419	0.000110429
GATAGGC	24	0.0685714	0.263787	0.0657143	23	0.000183236	0.000121182
CACGTC	111	0.317143	0.604264	0.26	91	0.000471846	0.000128476
AACGTCT	25	0.0714286	0.268404	0.0685714	24	0.00014237	0.000135264
TCATCCA	51	0.145714	0.439378	0.117143	41	0.00564586	0.000141331
AGAGCCA	40	0.114286	0.344046	0.105714	37	0.000330735	0.000151634
CGTTATC	21	0.06	0.260439	0.0542857	19	0.000560569	0.000161876
GCAGCCA	58	0.165714	0.4222	0.145714	51	0.000736836	0.000163182
ATGTGG	120	0.342857	0.572855	0.3	105	5.66273e-05	0.00017477
ACAGCCA	40	0.114286	0.335638	0.108571	38	0.000212653	0.000193992
CACAC	487	1.39143	1.46714	0.671429	235	0.00577328	0.000208364
AGGATA	88	0.251429	0.495333	0.225714	79	0.000121359	0.000225632
ACCCTAT	21	0.06	0.249227	0.0571429	20	0.000366375	0.000229409
AAAATG	246	0.702857	0.951836	0.471429	165	0.00289834	0.000230161
CCACAA	134	0.382857	0.690129	0.288571	101	0.0101821	0.000238977
ACGTC	252	0.72	0.971832	0.454286	159	0.0014854	0.000242481
CACAGCC	43	0.122857	0.353421	0.114286	40	0.000343992	0.000245825
AAACATC	48	0.137143	0.383283	0.122857	43	0.000859549	0.00025179
CCTCATC	41	0.117143	0.338894	0.111429	39	0.000235983	0.000251942
CATGTA	145	0.414286	0.768911	0.274286	96	0.0161754	0.000252384
AGATAA	126	0.36	0.610948	0.3	105	0.000235093	0.000263718
ACATC	344	0.982857	1.02803	0.622857	218	0.000326634	0.000314208
CGCGC	509	1.45429	2.3353	0.457143	160	0.306855	0.00032461
ATGAG	332	0.948571	0.951802	0.608571	213	0.000501445	0.000388511
CAAAA	930	2.65714	1.87986	0.908571	318	0.00289539	0.000399556
GCGCGC	114	0.325714	0.746168	0.217143	76	0.00108175	0.000433161
GATAAC	68	0.194286	0.449726	0.177143	62	0.000447831	0.000475812
AGGGAT	95	0.271429	0.543045	0.228571	80	0.00257206	0.000532551
AAATGC	146	0.417143	0.674213	0.331429	116	0.00101632	0.000544552
CCACAG	105	0.3	0.579409	0.237143	83	0.00954193	0.000608682
ATGTA	401	1.14571	1.36232	0.574286	201	0.0544576	0.000632602
CATTC	345	0.985714	1.04598	0.608571	213	0.00490183	0.000680481
CTGGCC	137	0.391429	0.683216	0.3	105	0.00276681	0.000722513
CGGATA	60	0.171429	0.426662	0.151429	53	0.00192314	0.00076676
CTCATC	121	0.345714	0.598017	0.291429	102	0.000849375	0.000789713
CAAAAA	330	0.942857	1.0238	0.571429	200	0.0138111	0.000796497
CCAATC	128	0.365714	0.612229	0.305714	107	0.000790817	0.000913952
GGATGA	117	0.334286	0.636707	0.265714	93	0.0115322	0.000932592
AAATG	598	1.70857	1.46996	0.777143	272	0.00808045	0.000976297
ACGTG	349	0.997143	1.25014	0.531429	186	0.0132084	0.0010908
CACAA	481	1.37429	1.36692	0.7	245	0.0671764	0.00120618
GAAAA	901	2.57429	1.80124	0.908571	318	0.000915788	0.00167226
CACAG	339	0.968571	1.04561	0.577143	202	0.0994353	0.00213238
CCTTA	200	0.571429	0.781417	0.428571	150	0.00296829	0.00213456
AATCC	429	1.22571	1.17979	0.677143	237	0.0253144	0.00235692
CAGCC	460	1.31429	1.27999	0.7	245	0.0078213	0.00238268
AAACA	739	2.11143	1.73094	0.811429	284	0.25641	0.00262503
AGGAT	344	0.982857	1.03634	0.602857	211	0.0225538	0.00293969
ATGGC	370	1.05714	1.10951	0.614286	215	0.051715	0.00315394
GTCCA	376	1.07429	1.06378	0.665714	233	0.00166177	0.00345322

## Sheet: Module 08
Motif	Total Hits	Mean Hits	Standard Deviation	Hit Prob	Hit Seq	Hit P-value	FDR-corrected p-value
AAAAA	1343	5.94248	4.66879	0.915929	207	0.000811324	2.46629e-12
AAAAAA	676	2.99115	3.23831	0.721239	163	0.000118959	4.56502e-08
CGGGC	303	1.34071	1.84914	0.570796	129	0.0395308	7.68854e-08
CCCGAC	77	0.340708	0.731	0.225664	51	0.00267028	2.08582e-07
CCCGACC	37	0.163717	0.484003	0.128319	29	0.000127571	1.08692e-06
AAAAT	718	3.17699	2.142	0.902655	204	0.00337987	1.3441e-06
CCGAAA	90	0.39823	0.882874	0.274336	62	0.00715235	6.11133e-06
TCTAAAA	56	0.247788	0.524294	0.207965	47	4.67898e-05	6.89859e-06
AGCCCG	80	0.353982	0.835288	0.238938	54	0.0051694	8.20675e-06
GCCCGA	75	0.331858	0.798535	0.230088	52	0.00367449	8.49569e-06
GCCCGAC	27	0.119469	0.38658	0.0973451	22	0.000321737	9.71772e-06
CCGCCC	124	0.548673	1.00434	0.30531	69	0.0508388	1.23298e-05
CTAAAA	139	0.615044	0.78003	0.455752	103	1.40846e-05	1.28087e-05
TCCTTCA	33	0.146018	0.388903	0.132743	30	5.97628e-05	2.15013e-05
CCCGA	210	0.929204	1.35488	0.482301	109	0.190373	3.81884e-05
AGCCC	275	1.21681	1.50276	0.606195	137	0.0382932	4.82901e-05
CTAAA	306	1.35398	1.27897	0.730088	165	5.51589e-05	0.00011764
TAAAA	507	2.24336	1.83334	0.809735	183	0.0517663	0.000174308
CCGCC	454	2.00885	2.47106	0.632743	143	0.215013	0.000403506
AAATA	515	2.27876	2.02576	0.783186	177	0.142676	0.000494402
GAAAA	601	2.65929	1.91497	0.876106	198	0.167037	0.000793379
AGCGG	227	1.00442	1.28124	0.530973	120	0.183063	0.000921905
GCCGC	455	2.01327	2.69132	0.619469	140	0.506541	0.00093027
CCGAA	211	0.933628	1.43595	0.504425	114	0.387914	0.00119788

## Sheet: Module 09
Motif	Total Hits	Mean Hits	Standard Deviation	Hit Prob	Hit Seq	Hit P-value	FDR-corrected p-value
ACGTG	263	1.32828	1.51368	0.616162	122	2.74301e-05	3.497e-12
ACGTA	206	1.0404	1.64789	0.510101	101	1.41463e-05	5.78723e-12
CGTGC	302	1.52525	1.47944	0.712121	141	3.27737e-05	4.16539e-11
CACGC	289	1.4596	1.6563	0.681818	135	0.000378769	5.23714e-10
ACACGT	88	0.444444	0.806817	0.29798	59	2.69206e-05	1.05571e-09
ACGCG	216	1.09091	1.41129	0.535354	106	0.000220634	3.73277e-09
CACGCA	105	0.530303	0.897016	0.348485	69	0.000228484	3.73297e-08
ACACG	244	1.23232	1.40222	0.60101	119	0.0814806	2.67384e-07
CACGTA	75	0.378788	0.705644	0.287879	57	1.61512e-05	2.75846e-07
AAGCAA	147	0.742424	0.937069	0.489899	97	0.000133711	1.20674e-06
ACACGTA	31	0.156566	0.402934	0.141414	28	3.3436e-06	1.37802e-06
CGTAC	183	0.924242	1.51068	0.39899	79	0.239902	3.6775e-06
CACGCG	86	0.434343	0.830743	0.277778	55	0.00767868	4.29762e-06
ACGTC	164	0.828283	1.12851	0.464646	92	0.00620861	4.64668e-06
CAAGCAA	55	0.277778	0.539932	0.232323	46	2.19346e-05	6.09978e-06
ACGTAC	83	0.419192	0.937995	0.237374	47	0.00736781	6.85889e-06
GCACGC	96	0.484848	0.820983	0.323232	64	0.00281732	9.30473e-06
ACGTGC	73	0.368687	0.627991	0.287879	57	5.92295e-05	9.55039e-06
ACGTATA	23	0.116162	0.636945	0.0707071	14	0.0171978	1.14367e-05
TCACGCA	24	0.121212	0.326374	0.121212	24	4.21585e-06	1.16524e-05
CACGTAC	36	0.181818	0.49977	0.141414	28	0.000393426	1.28612e-05
AAGCA	334	1.68687	1.38277	0.782828	155	0.00668087	2.99696e-05
ACGTAT	50	0.252525	0.885842	0.161616	32	0.0313735	3.90757e-05
AGAGA	451	2.27778	2.5778	0.813131	161	0.0103466	4.05166e-05
AGCAA	351	1.77273	1.3461	0.818182	162	0.00130441	7.03881e-05
CGCACG	86	0.434343	0.774096	0.318182	63	0.000770725	8.87144e-05
AGACG	204	1.0303	1.12326	0.611111	121	0.00490802	8.9278e-05
ACGTCT	47	0.237374	0.501732	0.20202	40	0.000279629	0.000100302
ACGCA	193	0.974747	1.21621	0.540404	107	0.0723925	0.000144803
CGTGGC	88	0.444444	0.748361	0.333333	66	0.00120803	0.000230267
CGTGCA	78	0.393939	0.749656	0.282828	56	0.0081197	0.000250119
CGTAA	118	0.59596	0.851845	0.419192	83	0.005951	0.000276008
ACACGC	70	0.353535	0.608245	0.287879	57	0.00117803	0.000318672
AAGAAG	176	0.888889	1.33628	0.479798	95	0.0463561	0.000367916
AACACG	66	0.333333	0.57735	0.277778	55	0.00118328	0.000369734
CCACG	258	1.30303	1.39229	0.646465	128	0.0551033	0.000395957
GGAAA	365	1.84343	1.5078	0.79798	158	0.117438	0.000404372
CGCTTC	69	0.348485	0.655029	0.267677	53	0.00574466	0.000405625
AGAAG	400	2.0202	1.86125	0.818182	162	0.0256311	0.000492064
CGATC	280	1.41414	1.80073	0.59596	118	0.0624361	0.000503267
AAACG	226	1.14141	1.06373	0.671717	133	0.00198489	0.000716347
GACGC	181	0.914141	1.12263	0.545455	108	0.0157703	0.00123033
CGCAC	200	1.0101	1.31806	0.535354	106	0.185207	0.00151533
CCGCA	190	0.959596	1.13635	0.585859	116	0.00520277	0.0016459
AAGCG	165	0.833333	1.01876	0.530303	105	0.0320485	0.00222552

## Sheet: Module 10
Motif	Total Hits	Mean Hits	Standard Deviation	Hit Prob	Hit Seq	Hit P-value	FDR-corrected p-value
ACGCG	252	1.61538	1.69638	0.724359	113	1.47186e-15	2.75858e-30
CGCGC	358	2.29487	3.00474	0.737179	115	7.72186e-14	4.79982e-26
CCGCG	300	1.92308	2.01131	0.698718	109	3.57508e-09	9.14472e-24
CCACG	292	1.87179	1.63189	0.788462	123	9.92617e-08	9.45835e-20
ACGTG	242	1.55128	1.57828	0.647436	101	6.62727e-06	3.54602e-18
CACGC	272	1.74359	1.62462	0.75	117	8.76878e-07	1.58949e-17
CGTGC	264	1.69231	1.51326	0.788462	123	1.07508e-08	2.52888e-14
CACGCG	95	0.608974	0.873937	0.423077	66	4.28761e-10	1.15208e-13
CCCCG	235	1.50641	1.40282	0.698718	109	8.20467e-07	5.79095e-13
CGCGCGC	81	0.519231	1.6582	0.173077	27	0.00434392	1.61452e-12
ACACG	226	1.44872	1.37885	0.711538	111	2.35538e-05	1.86383e-12
CGGTC	190	1.21795	1.2105	0.673077	105	1.67134e-07	1.95817e-12
CGCGTC	84	0.538462	0.795698	0.384615	60	1.81862e-09	2.0171e-12
CCCCC	302	1.9359	2.7889	0.647436	101	7.93998e-05	3.763e-12
CACGG	233	1.49359	1.44336	0.737179	115	2.06053e-06	4.75096e-12
CACGTG	57	0.365385	0.610659	0.301282	47	2.22806e-10	6.11757e-12
CGCAC	206	1.32051	1.28596	0.698718	109	4.27295e-07	5.90902e-11
CGCACG	93	0.596154	0.830345	0.403846	63	1.53115e-07	6.34556e-11
CCCGG	207	1.32692	1.47267	0.615385	96	3.30453e-05	7.14199e-11
ACGCGG	73	0.467949	0.7461	0.339744	53	1.63991e-07	1.00876e-10
CCCGC	241	1.54487	1.58253	0.717949	112	1.64063e-07	2.41984e-10
ACGCGT	39	0.25	0.526539	0.211538	33	1.11176e-08	2.83196e-10
CGCGCC	105	0.673077	0.885521	0.467949	73	5.24196e-10	2.8644e-10
ACGGA	225	1.44231	1.34565	0.692308	108	0.000944168	3.42462e-10
CGTCC	221	1.41667	1.48479	0.673077	105	0.000466843	3.62433e-10
CACGTGC	34	0.217949	0.522505	0.166667	26	8.68584e-08	9.30928e-10
GAACGGAA	22	0.141026	0.366003	0.134615	21	6.13607e-10	9.55607e-10
CGACC	186	1.19231	1.34505	0.634615	99	4.78427e-05	9.91148e-10
ACCGCG	63	0.403846	0.766099	0.288462	45	3.1726e-06	1.93266e-09
ACGCGC	73	0.467949	0.692634	0.384615	60	8.58547e-10	5.40991e-09
CCACGC	91	0.583333	0.847003	0.384615	60	4.64475e-05	5.49e-09
GAACGGA	38	0.24359	0.511055	0.205128	32	2.16154e-07	1.09969e-08
CGGAC	163	1.04487	1.2213	0.589744	92	6.29416e-05	1.3093e-08
CCCCCC	116	0.74359	1.93772	0.282051	44	0.00185727	1.51955e-08
GCGCC	243	1.55769	1.72181	0.628205	98	0.000564876	1.56065e-08
CGCCAC	91	0.583333	0.905527	0.384615	60	4.91988e-05	1.69817e-08
CACACG	85	0.544872	0.719178	0.429487	67	4.20024e-08	1.78194e-08
CACGTGG	35	0.224359	0.513581	0.179487	28	1.01263e-07	2.17777e-08
CCACAC	90	0.576923	0.847609	0.403846	63	2.30396e-05	2.51669e-08
CCCAC	259	1.66026	1.53797	0.74359	116	0.00071828	2.73969e-08
GCACGC	89	0.570513	0.801538	0.423077	66	1.53787e-07	3.23799e-08
CCACACG	36	0.230769	0.464733	0.211538	33	4.77813e-08	3.39363e-08
CCCGCG	79	0.50641	0.843503	0.339744	53	1.59737e-05	3.89163e-08
GTGGA	253	1.62179	1.34614	0.75641	118	0.0052687	4.48869e-08
CCGTCC	97	0.621795	0.942874	0.410256	64	4.80799e-05	4.75868e-08
GACGC	174	1.11538	1.10338	0.647436	101	4.12712e-06	5.11382e-08
ACGCGTC	26	0.166667	0.464556	0.128205	20	3.23803e-06	7.17845e-08
CGCGAC	57	0.365385	0.689542	0.269231	42	2.01922e-05	1.01947e-07
GACCC	150	0.961538	1.09711	0.570513	89	0.000290442	1.14359e-07
AACGGAA	37	0.237179	0.532437	0.192308	30	6.45123e-06	1.28675e-07
GCGCGC	72	0.461538	1.10584	0.24359	38	0.00233596	1.30914e-07
CGCGCG	74	0.474359	1.14606	0.24359	38	0.0043867	1.47043e-07
CCGTCCG	40	0.25641	0.553217	0.211538	33	2.06418e-06	2.0329e-07
CCCCCG	77	0.49359	0.820388	0.346154	54	2.73589e-05	2.11176e-07
CGTGGC	85	0.544872	0.879561	0.358974	56	0.000371332	2.32705e-07
ACACGTG	30	0.192308	0.556032	0.128205	20	0.000205613	2.39599e-07
CGGAA	190	1.21795	1.24187	0.647436	101	0.00232523	2.60379e-07
ACGTGG	74	0.474359	0.728968	0.346154	54	7.58531e-06	2.6877e-07
CCTTCC	118	0.75641	1.04619	0.448718	70	0.00143514	2.81079e-07
CCGCGC	95	0.608974	0.881241	0.423077	66	3.97149e-07	2.97535e-07
GGTCAA	68	0.435897	0.690406	0.333333	52	1.62338e-05	3.24511e-07
ACGCGTG	25	0.160256	0.51262	0.108974	17	0.000145273	3.47591e-07
CTTCC	317	2.03205	1.69622	0.801282	125	0.0364949	3.50987e-07
CGGCC	314	2.01282	1.96439	0.75	117	7.88098e-05	3.72352e-07
CGACG	218	1.39744	1.33339	0.679487	106	4.92751e-05	3.74079e-07
CCCACG	78	0.5	0.729418	0.378205	59	8.44112e-06	4.23352e-07
ACGTC	140	0.897436	1.04501	0.551282	86	5.98069e-06	4.26174e-07
CGCGGC	105	0.673077	1.02008	0.429487	67	3.43202e-06	4.34609e-07
GGAACGGA	21	0.134615	0.393644	0.115385	18	4.97202e-06	4.89325e-07
ACCACGTG	13	0.0833333	0.298679	0.0769231	12	1.64277e-06	5.7157e-07
CGGGTC	53	0.339744	0.61495	0.275641	43	4.46487e-06	5.77431e-07
ACACGT	66	0.423077	0.742816	0.301282	47	0.000124178	6.04765e-07
CCGCGCC	44	0.282051	0.516334	0.25	39	2.2862e-07	6.1602e-07
CCGTC	224	1.4359	1.39219	0.730769	114	3.17122e-05	6.20839e-07
CGCACGC	41	0.262821	0.520259	0.224359	35	9.2596e-07	6.61171e-07
CGCCACG	35	0.224359	0.513581	0.179487	28	2.8207e-05	6.7307e-07
CCCCGC	89	0.570513	0.793501	0.423077	66	3.07942e-07	7.00037e-07
ACGGAC	59	0.378205	0.691922	0.269231	42	0.000319319	7.02489e-07
ACCGCGT	22	0.141026	0.415234	0.121795	19	9.98844e-06	7.39042e-07
GGGGA	280	1.79487	1.59614	0.826923	129	7.73032e-07	7.59693e-07
GCGACC	57	0.365385	0.651296	0.282051	44	4.94437e-05	8.16905e-07
CCCCCCG	29	0.185897	0.477768	0.153846	24	1.87483e-05	8.87775e-07
CGACGCG	31	0.198718	0.429965	0.185897	29	3.57391e-07	1.10762e-06
AGCCG	196	1.25641	1.31496	0.615385	96	0.0267338	1.18083e-06
ACCGC	168	1.07692	1.40301	0.576923	90	0.00395669	1.28172e-06
CCGAC	167	1.07051	1.19353	0.621795	97	6.80744e-05	1.44445e-06
GCGAC	167	1.07051	1.13856	0.608974	95	0.000229345	1.49959e-06
CGTGTC	66	0.423077	0.776568	0.294872	46	0.00119646	1.58673e-06
ACGGC	216	1.38462	1.31296	0.692308	108	0.000802637	1.6198e-06
CCCCGG	62	0.397436	0.637297	0.326923	51	1.63745e-06	1.72904e-06
GGGAC	154	0.987179	1.00631	0.615385	96	8.72637e-05	1.83916e-06
CCACGCG	32	0.205128	0.515378	0.160256	25	0.000151997	1.91712e-06
CCGGGGC	26	0.166667	0.389499	0.160256	25	7.81463e-07	1.96708e-06
ACCCG	141	0.903846	1.03638	0.538462	84	0.000734808	2.06808e-06
CACAC	250	1.60256	1.77475	0.679487	106	0.0323693	2.25393e-06
CACACGG	29	0.185897	0.405167	0.179487	28	9.25385e-07	2.26845e-06
CGGTCAA	24	0.153846	0.394739	0.141026	22	5.09792e-06	2.43704e-06
CGCGGTC	22	0.141026	0.399498	0.121795	19	2.36289e-05	2.47795e-06
GCGCGCGC	23	0.147436	0.628434	0.0705128	11	0.0193044	2.70165e-06
GACGGAC	27	0.173077	0.482561	0.128205	20	0.000432489	2.95724e-06
AACGGA	74	0.474359	0.779947	0.326923	51	0.0014961	3.01529e-06
CCCCCCC	59	0.378205	1.53733	0.134615	21	0.000311524	3.02348e-06
CGGGGC	66	0.423077	0.620571	0.358974	56	2.80412e-07	3.35764e-06
GTGTGGA	30	0.192308	0.481922	0.160256	25	7.42692e-05	3.46543e-06
CCGGGTC	23	0.147436	0.389024	0.134615	21	6.39377e-06	3.62612e-06
CGCCA	200	1.28205	1.32914	0.641026	100	0.00810834	3.78217e-06
CGCGCGCG	23	0.147436	0.705332	0.0576923	9	0.0941001	4.37552e-06
CGTGGGA	25	0.160256	0.400269	0.147436	23	1.11293e-05	4.9436e-06
CGACCG	64	0.410256	0.723877	0.301282	47	0.000245352	5.15773e-06
GCCAC	232	1.48718	1.28346	0.75641	118	0.000265091	5.36481e-06
GGTCAAC	22	0.141026	0.366003	0.134615	21	4.80209e-06	5.75017e-06
AACGCGT	17	0.108974	0.368185	0.0897436	14	6.84448e-05	6.13609e-06
CGGTCA	50	0.320513	0.565993	0.269231	42	2.93717e-05	6.67709e-06
ACGGAA	68	0.435897	0.71772	0.320513	50	0.000676333	6.94135e-06
GCGTGGGA	13	0.0833333	0.298679	0.0769231	12	2.18809e-05	6.99941e-06
GACCGC	47	0.301282	0.592905	0.24359	38	0.000112315	7.2276e-06
CGCGTGC	31	0.198718	0.414789	0.192308	30	1.27096e-06	7.33723e-06
CGGGA	177	1.13462	1.17171	0.615385	96	0.00184106	7.67833e-06
ACCACG	60	0.384615	0.614583	0.320513	50	2.39873e-05	7.83607e-06
CGCGTA	36	0.230769	0.491546	0.198718	31	2.06459e-05	8.09318e-06
CGTCCGTC	17	0.108974	0.385203	0.0833333	13	0.000313601	8.7586e-06
CGCACGCG	16	0.102564	0.303389	0.102564	16	3.80962e-06	9.2145e-06
GTCAAC	56	0.358974	0.68826	0.269231	42	0.000922572	9.60704e-06
ACACGG	60	0.384615	0.624926	0.314103	49	5.97466e-05	9.80598e-06
CCGTTGA	22	0.141026	0.348048	0.141026	22	3.26132e-06	1.02584e-05
CCACACGG	13	0.0833333	0.298679	0.0769231	12	3.35407e-05	1.12585e-05
ACCCAGC	25	0.160256	0.415976	0.141026	22	6.9047e-05	1.13299e-05
CGCGTGGC	14	0.0897436	0.307425	0.0833333	13	3.25274e-05	1.29301e-05
AACACGTG	11	0.0705128	0.301963	0.0576923	9	0.000204181	1.35252e-05
AGGAAGG	49	0.314103	0.686915	0.217949	34	0.00241865	1.46946e-05
CGTTGAC	19	0.121795	0.346094	0.115385	18	2.0915e-05	1.68903e-05
CGCGA	150	0.961538	1.25517	0.5	78	0.00452105	1.69244e-05
CGGAAG	66	0.423077	0.707455	0.320513	50	0.000607736	1.72757e-05
GCGGGA	62	0.397436	0.676335	0.301282	47	0.000262592	1.7406e-05
CACGGG	60	0.384615	0.683707	0.288462	45	0.000836779	1.91856e-05
CACGCCAC	15	0.0961538	0.315799	0.0897436	14	3.35561e-05	1.96865e-05
CACGCGG	27	0.173077	0.426125	0.153846	24	6.7986e-05	2.03883e-05
ACCGGGG	18	0.115385	0.338957	0.108974	17	2.75876e-05	2.05247e-05
CCGGTCAA	11	0.0705128	0.256009	0.0705128	11	1.12258e-05	2.05601e-05
CGTGTGGA	12	0.0769231	0.289528	0.0705128	11	7.22544e-05	2.07534e-05
CACACGGA	12	0.0769231	0.266469	0.0769231	12	1.36198e-05	2.07534e-05
CACGTC	61	0.391026	0.594566	0.339744	53	4.29906e-06	2.11971e-05
CGGACG	65	0.416667	0.733435	0.294872	46	0.00165767	2.15784e-05
CACGGC	81	0.519231	0.77187	0.391026	61	9.61325e-05	2.25908e-05
CGCCACGC	16	0.102564	0.343054	0.0897436	14	0.000112745	2.37017e-05
CGTGGCC	30	0.192308	0.481922	0.160256	25	0.000254367	2.51332e-05
TCAACGGA	10	0.0641026	0.244936	0.0641026	10	1.75708e-05	2.51401e-05
ACCCGG	46	0.294872	0.568601	0.24359	38	0.000111637	3.0581e-05
ACGTGC	59	0.378205	0.643936	0.294872	46	0.000156723	3.18948e-05
GCCCC	192	1.23077	1.25497	0.679487	106	6.10259e-05	3.26833e-05
GGACGTA	15	0.0961538	0.294802	0.0961538	15	1.84835e-05	3.56836e-05
GCCACGC	30	0.192308	0.468431	0.160256	25	0.000300101	3.65781e-05
CTCCAC	91	0.583333	0.784124	0.423077	66	0.000417508	3.76354e-05
GTGCGA	45	0.288462	0.531201	0.25641	40	4.51297e-05	3.79389e-05
ACCGAC	49	0.314103	0.586214	0.25641	40	0.000218749	3.86387e-05
ACCACGT	21	0.134615	0.359603	0.128205	20	3.23582e-05	3.89136e-05
CGCGGA	53	0.339744	0.635457	0.269231	42	0.000162122	4.24448e-05
ACGCGCC	23	0.147436	0.35454	0.147436	23	9.18961e-06	4.68458e-05
CGCGGGA	23	0.147436	0.420691	0.121795	19	0.000545223	4.82516e-05
CCGACC	61	0.391026	0.764381	0.275641	43	0.00385134	4.86875e-05
CACGCGC	32	0.205128	0.41937	0.198718	31	6.08255e-06	5.44947e-05
ACCTCCC	25	0.160256	0.400269	0.147436	23	8.66066e-05	5.84223e-05
GTCGCGA	15	0.0961538	0.354076	0.0769231	12	0.000538306	5.95044e-05
CGATC	234	1.5	1.76323	0.615385	96	0.0331642	6.20202e-05
ACGTCC	40	0.25641	0.49188	0.230769	36	3.57252e-05	6.24377e-05
CCGCACG	26	0.166667	0.42113	0.147436	23	0.000207031	6.64055e-05
CCACGG	68	0.435897	0.726596	0.333333	52	0.000647733	6.76137e-05
CCTCCC	122	0.782051	0.96937	0.512821	80	4.74659e-05	6.98744e-05
ACGCCAC	24	0.153846	0.425981	0.128205	20	0.000752048	7.14066e-05
GCGCCA	59	0.378205	0.673138	0.294872	46	0.000355837	7.17547e-05
CGGTCGC	23	0.147436	0.405167	0.128205	20	0.00033314	7.36842e-05
GCCGCCC	40	0.25641	0.541505	0.205128	32	0.000381401	7.47451e-05
CGTGAC	47	0.301282	0.547955	0.262821	41	8.67028e-05	7.92655e-05
ACGGTC	45	0.288462	0.566247	0.230769	36	0.00105303	8.10688e-05
CACGCC	67	0.429487	0.708123	0.320513	50	0.00151066	8.22024e-05
ACCGGG	45	0.288462	0.554811	0.24359	38	0.000260866	8.46362e-05
GCCGCGC	41	0.262821	0.495003	0.237179	37	1.15076e-05	8.69759e-05
ACGCACG	30	0.192308	0.468431	0.160256	25	0.000223387	8.78047e-05
GGCCAC	71	0.455128	0.701125	0.346154	54	0.00047684	8.78501e-05
CGCTGTC	20	0.128205	0.370688	0.115385	18	0.000279266	9.06622e-05
CCGCGG	42	0.269231	0.581181	0.211538	33	0.000906074	9.31017e-05
CGGGTCC	18	0.115385	0.338957	0.108974	17	0.000120915	9.34157e-05
CCCGGA	48	0.307692	0.584143	0.25	39	0.000488278	9.34617e-05
CGGACA	44	0.282051	0.596946	0.224359	35	0.00162727	9.36117e-05
CACGGCA	29	0.185897	0.450135	0.160256	25	0.000396454	0.000104326
GAGAGGA	53	0.339744	0.693346	0.24359	38	0.00762782	0.000104472
CCCCCGC	34	0.217949	0.470881	0.192308	30	9.60522e-05	0.000104954
CGGCCGC	44	0.282051	0.723195	0.179487	28	0.00616088	0.000113578
GACCGAC	20	0.128205	0.334318	0.128205	20	2.30472e-05	0.000133614
CGTGTCC	23	0.147436	0.435662	0.121795	19	0.00160378	0.00013435
CGTGGA	69	0.442308	0.612272	0.384615	60	9.04925e-06	0.000134744
ACACGGA	21	0.134615	0.377008	0.121795	19	0.000396354	0.000136681
CACGCCA	26	0.166667	0.389499	0.160256	25	5.4147e-05	0.000137969
ACACGCG	21	0.134615	0.359603	0.128205	20	0.000112637	0.000140635
CCTTTC	81	0.519231	0.820187	0.358974	56	0.0137278	0.000147886
ACGGACG	26	0.166667	0.478155	0.128205	20	0.00337389	0.000148098
CCTGCC	79	0.50641	0.74676	0.384615	60	0.000349358	0.000148753
CCTTTCC	35	0.224359	0.500944	0.185897	29	0.0010248	0.000153911
CCGCGAC	21	0.134615	0.439792	0.102564	16	0.00504116	0.000160451
CACGGTC	19	0.121795	0.346094	0.115385	18	0.000191817	0.000167608
CCACGGA	22	0.141026	0.366003	0.134615	21	0.000165885	0.00016933
ACACGC	59	0.378205	0.623708	0.307692	48	0.000579311	0.00017653
GCGGACA	15	0.0961538	0.335484	0.0833333	13	0.000999562	0.000187996
CCCGCGG	24	0.153846	0.508314	0.0961538	15	0.0231359	0.000189026
CCGCGTA	13	0.0833333	0.276385	0.0833333	13	0.000115281	0.000190209
CTCGCAC	20	0.128205	0.387595	0.108974	17	0.0014893	0.000193591
CGCGCCG	38	0.24359	0.498354	0.211538	33	8.96353e-05	0.000196582
ACGCAC	59	0.378205	0.691922	0.269231	42	0.00749127	0.000198893
CGTCCC	59	0.378205	0.613345	0.314103	49	0.000185926	0.000199716
CGGCTC	65	0.416667	0.750712	0.314103	49	0.00213216	0.000200283
CGACGC	59	0.378205	0.643936	0.307692	48	0.00019297	0.00020383
CGGCCG	66	0.423077	0.734135	0.301282	47	0.00393823	0.000207925
GTGGGA	63	0.403846	0.64826	0.320513	50	0.000914429	0.000210948
CACGGA	56	0.358974	0.565558	0.314103	49	0.000101756	0.000213492
CGCGCCA	24	0.153846	0.455083	0.121795	19	0.00411901	0.000223986
CGTGA	140	0.897436	1.04501	0.570513	89	0.00268568	0.000242886
CCGTTCC	28	0.179487	0.430968	0.160256	25	0.00036079	0.00025163
AGCGGCC	23	0.147436	0.389024	0.134615	21	0.000391198	0.000258027
AGTACGG	16	0.102564	0.323829	0.0961538	15	0.000392957	0.000260653
ACGGCTC	20	0.128205	0.352972	0.121795	19	0.000281589	0.000261262
CCCACGC	28	0.179487	0.415828	0.166667	26	0.000210177	0.000265983
ACGGG	159	1.01923	1.11212	0.596154	93	0.0042269	0.000269638
ACGCGCA	19	0.121795	0.346094	0.115385	18	0.000302202	0.000271875
ACCCGTG	16	0.102564	0.303389	0.102564	16	0.00014404	0.000272659
CCCGGTC	19	0.121795	0.346094	0.115385	18	0.000276506	0.000274492
ACCGA	154	0.987179	1.18206	0.576923	90	0.0205343	0.000276285
GCAGCTA	25	0.160256	0.415976	0.141026	22	0.000695946	0.000278604
CCGTTC	58	0.371795	0.662338	0.282051	44	0.00473552	0.000283342
GCGCA	151	0.967949	1.0707	0.570513	89	0.000505759	0.000285537
ACGTGTC	22	0.141026	0.399498	0.121795	19	0.00113649	0.000286736
GTGGCGA	22	0.141026	0.366003	0.134615	21	0.000246485	0.000289146
GGGACC	39	0.25	0.55035	0.198718	31	0.00386264	0.000291956
GCTCCA	71	0.455128	0.736789	0.333333	52	0.00778838	0.000292986
CGTTGA	45	0.288462	0.531201	0.25	39	0.00053517	0.000294333
ACGCCA	52	0.333333	0.558539	0.288462	45	0.000260227	0.000296485
CGTGCA	64	0.410256	0.714966	0.294872	46	0.00692412	0.000305953
CCGCCC	85	0.544872	0.857418	0.352564	55	0.00435127	0.000308334
GGGTCAA	18	0.115385	0.319486	0.115385	18	0.000135135	0.000308423
GACGCGC	22	0.141026	0.383117	0.128205	20	0.000604637	0.000309052
CGCACGA	20	0.128205	0.334318	0.128205	20	0.000104958	0.000316181
ACGAC	153	0.980769	1.11787	0.551282	86	0.0286314	0.000320498
GACAGC	53	0.339744	0.625288	0.269231	42	0.003064	0.000321265
GGGGGA	84	0.538462	0.728404	0.423077	66	3.62432e-05	0.000330593
GCTCC	229	1.46795	1.31763	0.730769	114	0.010327	0.000344787
CGACCC	48	0.307692	0.561767	0.262821	41	0.000326941	0.00035661
CCCCGCG	26	0.166667	0.389499	0.160256	25	0.000107852	0.000380467
CCACACC	27	0.173077	0.508435	0.134615	21	0.0090581	0.000399176
CAACG	159	1.01923	1.05897	0.596154	93	0.0268345	0.000404414
GGTCA	144	0.923077	0.977559	0.596154	93	0.00192918	0.000409359
CACGA	172	1.10256	1.06926	0.653846	102	0.00276986	0.000414255
CGTAC	137	0.878205	1.20012	0.467949	73	0.00907829	0.000428205
AGTACG	42	0.269231	0.570044	0.230769	36	0.000806358	0.000436135
GCGGA	170	1.08974	1.19492	0.621795	97	0.000887522	0.000447623
CAGCG	173	1.10897	1.08942	0.653846	102	0.000691093	0.00045988
TGACCCA	17	0.108974	0.385203	0.0897436	14	0.00494953	0.000469387
GCTTCC	76	0.487179	0.746678	0.371795	58	0.00292444	0.000480441
GCGGCC	86	0.551282	0.871889	0.378205	59	0.00112446	0.000484527
CCGATCG	28	0.179487	0.548742	0.115385	18	0.0312508	0.000497532
CGGCCAC	30	0.192308	0.425402	0.179487	28	0.000293589	0.000503781
CCGCGTC	24	0.153846	0.394739	0.141026	22	0.000585265	0.000506082
ACAGCG	42	0.269231	0.535247	0.224359	35	0.00262667	0.000507968
CGGAAGC	23	0.147436	0.420691	0.121795	19	0.00479758	0.000509618
AGTGG	175	1.12179	1.12286	0.647436	101	0.0130477	0.000518287
GCGGTAC	12	0.0769231	0.289528	0.0705128	11	0.00106749	0.000533847
GCCGC	326	2.08974	2.08589	0.730769	114	0.00195359	0.000546838
GTCCAC	56	0.358974	0.629904	0.282051	44	0.00456561	0.000559835
CGCGCA	54	0.346154	0.538919	0.314103	49	1.70807e-05	0.00058167
AACGCG	37	0.237179	0.532437	0.192308	30	0.00411154	0.000650074
CCGGAC	47	0.301282	0.592905	0.24359	38	0.00222657	0.000694658
CTTTCC	83	0.532051	0.737458	0.403846	63	0.00207625	0.00069968
ACGACG	63	0.403846	0.677276	0.307692	48	0.000975546	0.00071666
GCTGAC	49	0.314103	0.56392	0.262821	41	0.00197761	0.000729399
CGCCC	193	1.23718	1.4372	0.596154	93	0.0246947	0.000753521
AGCGCG	51	0.326923	0.590127	0.269231	42	0.000722025	0.00075593
GGAGAC	66	0.423077	0.689095	0.326923	51	0.00397196	0.000762412
GGCCCC	53	0.339744	0.674601	0.25641	40	0.00740306	0.000783419
CCGGC	281	1.80128	1.91291	0.666667	104	0.0214154	0.000798607
CTGCC	225	1.44231	1.03923	0.801282	125	1.47353e-05	0.000808099
CCACGA	58	0.371795	0.64269	0.294872	46	0.00344943	0.000815849
CCGCAC	55	0.352564	0.677519	0.275641	43	0.00469603	0.000914158
GGCCC	223	1.42949	1.7472	0.621795	97	0.0088557	0.000990873
AACGG	168	1.07692	1.22756	0.608974	95	0.0309949	0.00100487
CAACGC	46	0.294872	0.568601	0.237179	37	0.0063249	0.00104373
ACGTGA	43	0.275641	0.561291	0.217949	34	0.00626196	0.00104413
GGGTCA	39	0.25	0.514221	0.217949	34	0.00231941	0.00113123
GACGGA	66	0.423077	0.768269	0.275641	43	0.109244	0.00118031
CCGGTC	51	0.326923	0.611466	0.269231	42	0.00146535	0.00118102
CACCTG	51	0.326923	0.579162	0.275641	43	0.00249809	0.00122608
AGGTGG	70	0.448718	0.700685	0.346154	54	0.00468838	0.00124494
AGCGG	162	1.03846	1.09711	0.634615	99	0.000430315	0.00127917
TCGCA	127	0.814103	0.939206	0.538462	84	0.0114579	0.00128773
AGCCGC	63	0.403846	0.64826	0.320513	50	0.00232482	0.00133049
CCGGCC	121	0.775641	1.17982	0.455128	71	0.00198824	0.00137869
CTTTC	247	1.58333	1.44541	0.75641	118	0.0618162	0.00147472
CTCCC	289	1.85256	1.49274	0.839744	131	4.57289e-05	0.00150226
CGTCAC	45	0.288462	0.609851	0.224359	35	0.0148983	0.00151206
CCGTGC	65	0.416667	0.816169	0.282051	44	0.0562785	0.0015382
CACCC	171	1.09615	1.16453	0.628205	98	0.0227683	0.0015475
CCTGC	208	1.33333	1.1398	0.711538	111	0.00966242	0.00168572
CCACC	270	1.73077	1.78076	0.737179	115	0.0722402	0.00171205
ACTCCA	69	0.442308	0.753116	0.320513	50	0.0341065	0.00174253
CCTTC	236	1.51282	1.36103	0.730769	114	0.0691019	0.00175726
TCCACA	63	0.403846	0.658075	0.320513	50	0.00793789	0.00182947
CGCACC	52	0.333333	0.64384	0.25641	40	0.0114736	0.0018511
GTGCAC	30	0.192308	0.440212	0.173077	27	0.0023142	0.00187341
CGGCA	183	1.17308	1.25659	0.647436	101	0.0133669	0.00190167
GGAGCC	60	0.384615	0.614583	0.320513	50	0.00160787	0.00191933
AACGC	116	0.74359	0.883407	0.5	78	0.0113284	0.00199527
CCCAGC	70	0.448718	0.727614	0.326923	51	0.0211208	0.00205109
CACCAC	84	0.538462	0.894317	0.365385	57	0.0185518	0.00212605
AGCGTG	45	0.288462	0.531201	0.25	39	0.00266685	0.00216735
CGGGAC	39	0.25	0.514221	0.217949	34	0.00281474	0.00218176
GCCGA	173	1.10897	1.05959	0.666667	104	0.00051478	0.0022068
GGGGAC	45	0.288462	0.518993	0.25641	40	0.00149231	0.00222525
CGATCG	47	0.301282	0.624498	0.224359	35	0.0115516	0.00227397
CCCGAG	44	0.282051	0.503766	0.25641	40	0.000679365	0.00233814
ACGCC	145	0.929487	1.0867	0.570513	89	0.0130071	0.00234616
GGACCC	39	0.25	0.526539	0.205128	32	0.0107514	0.00235086
GCACC	170	1.08974	1.18415	0.602564	94	0.112988	0.00239617
CCGAG	160	1.02564	1.01241	0.621795	97	0.00341157	0.0024207
AGCGA	159	1.01923	1.00302	0.634615	99	0.00208982	0.0024589
CGTCA	132	0.846154	1.0631	0.519231	81	0.0555971	0.00250076
AAGCG	133	0.852564	0.853383	0.596154	93	0.00052712	0.00262835
GACCCC	37	0.237179	0.454496	0.224359	35	0.000833952	0.00263047
CGGGC	188	1.20513	1.33358	0.641026	100	0.000667788	0.00268652
GACCGA	47	0.301282	0.536129	0.269231	42	0.00089761	0.002704
CGTTCC	50	0.320513	0.620041	0.24359	38	0.0308574	0.00278167
GCGAA	137	0.878205	0.915276	0.596154	93	0.00115213	0.00279703
CGGTCC	43	0.275641	0.513581	0.24359	38	0.00213088	0.00290182
CGGTGC	56	0.358974	0.733351	0.25641	40	0.053561	0.00297411
GAGCGA	61	0.391026	0.665772	0.301282	47	0.00681471	0.00314621
CTGCAC	59	0.378205	0.691922	0.269231	42	0.0738535	0.00318794
CGGAGA	69	0.442308	0.681631	0.339744	53	0.0114662	0.00328762
CCGATC	65	0.416667	0.7676	0.288462	45	0.0491575	0.00332273
GGACC	128	0.820513	1.00312	0.525641	82	0.0342054	0.00335776
ACCGG	149	0.955128	1.05212	0.589744	92	0.00068319	0.003467
CCGGA	168	1.07692	1.24827	0.608974	95	0.00239273	0.00359661
CCACA	198	1.26923	1.1114	0.711538	111	0.014993	0.00376409
GTGCA	189	1.21154	1.37752	0.576923	90	0.310269	0.00382275
ACCAC	192	1.23077	1.29519	0.660256	103	0.0630451	0.0039218
ATCGC	122	0.782051	0.921919	0.532051	83	0.00997556	0.00424301
CCGCA	150	0.961538	1.05542	0.583333	91	0.014138	0.0042865
ACGCT	103	0.660256	0.858568	0.448718	70	0.0519478	0.00429555
GGACA	151	0.967949	1.04034	0.608974	95	0.0290758	0.00473337
GGGAA	221	1.41667	1.23495	0.730769	114	0.0301319	0.00557526
CACCG	184	1.17949	1.36103	0.608974	95	0.190533	0.0057
AGGCG	164	1.05128	1.16462	0.621795	97	0.00415996	0.00629132
CGCTC	167	1.07051	1.16086	0.576923	90	0.0544103	0.00650631
AGGAA	289	1.85256	1.53925	0.801282	125	0.210537	0.00700166
ACGCA	143	0.916667	1.04978	0.538462	84	0.109573	0.0074635
AGACG	150	0.961538	0.932907	0.647436	101	0.000692268	0.00766486
CTCCA	245	1.57051	1.31613	0.75641	118	0.133976	0.00828078
GACAC	142	0.910256	1.00876	0.570513	89	0.0702893	0.00849188
GTCAA	172	1.10256	1.1557	0.653846	102	0.0181964	0.00861477

[truncated: 12 more sheets: Module 11, Module 12, Module 13, Module 14, Module 15, Module 16, Module 17, Module 18, Module 19, Module 20, Module 21, Module 22]
